# Supplementary material for: Histological and Transcriptomic Insights into Rugose Surface Formation in Pepper (Capsicum annuum L.) Fruit
Source: Plants (Basel). 2025 Aug 7;14(15):2451. doi: 10.3390/plants14152451 (PMC12349362; doi:10.3390/plants14152451)
Supplement: Supplementary file 1 [file plants-14-02451-s001.zip › Supplementary Table.xlsx]

## Sheet: Table S1.
Supplementary Table 1. Sunmmary of RNA-Seq sequencing data results.
Sample ID	Clean reads	Clean bases	GC content (%)	Q30(%)
G10-1	21867668	6530000000	42.37	94.01
G10-2	19619517	5860000000	42.65	93.72
G10-3	21757476	6500000000	42.29	93.68
G14-1	26419736	7890000000	42.7	94.18
G14-2	23980867	7160000000	42.48	94.88
G14-3	23119786	6910000000	42.73	94.24
G6-1	22759010	6800000000	42.12	94.91
G6-2	23873343	7130000000	42.5	94.23
G6-3	21611193	6450000000	42.28	93.97
M10-1	21412794	6390000000	41.94	97.82
M10-2	20953750	6250000000	42.04	97.95
M10-3	20550103	6140000000	41.97	97.38
M14-1	22347875	6670000000	42.7	97.46
M14-2	20728124	6190000000	42.64	97.64
M14-3	21033853	6290000000	42.63	97.55
M6-1	22530761	6700000000	42.7	97.73
M6-2	23434574	6980000000	42.21	97.77
M6-3	23318911	6970000000	41.99	97.72

## Sheet: Table S2.
Supplementary Table 2. Sunmmary of RNA-Seq read mapping results.
Sample ID	Total reads number	Mapped reads number	Mapped reads percentage	Uniq mapped reads number	Uniq mapped reads percentage
G10-1	43735336	36057352	0.8244	35151355	0.8037
G10-2	39239034	32452718	0.8271	31550983	0.8041
G10-3	43514952	35966443	0.8265	35000435	0.8043
G14-1	52839472	44018596	0.8331	42981566	0.8134
G14-2	47961734	40241504	0.839	39274357	0.8189
G14-3	46239572	38641992	0.8357	37728539	0.8159
G6-1	45518020	37627657	0.8267	36513183	0.8022
G6-2	47746686	39425819	0.8257	38272159	0.8016
G6-3	43222386	35593357	0.8235	34568382	0.7989
M10-1	42825588	35225742	0.8225	34317806	0.8013
M10-2	41907500	34618939	0.8261	33721182	0.8047
M10-3	41100206	33674073	0.8193	32759801	0.7971
M14-1	44695750	37616041	0.8416	36619742	0.8193
M14-2	41456248	34917024	0.8423	34035372	0.821
M14-3	42067706	35325637	0.8397	34395096	0.8176
M6-1	45061522	38173615	0.8471	36366145	0.807
M6-2	46869148	39321479	0.839	38150597	0.814
M6-3	46637822	38806836	0.8321	37708910	0.8085
Total	802638682	667704824	0.8317	649115610	0.8085

## Sheet: Table S3.
Supplementary Table 3. Expression information for by K-means clustering of 5019 DEGs into 16 co-expression modules.
Gene_ID	M6	M10	M14	G6	G10	G14	Cluster
CA01g00110	-0.416393	-0.819204	-1.30687	1.23921	0.828725	0.474527	1
CA01g01150	-0.460948	-0.842675	-1.18527	1.08057	0.197578	1.21075	1
CA01g02470	-0.585647	-0.848509	-1.1211	0.825381	0.363602	1.36628	1
CA01g04520	-1.03179	-0.794113	-0.815409	0.737711	1.32852	0.575089	1
CA01g04590	-0.777635	-0.395616	-1.33501	0.853365	1.25109	0.403806	1
CA01g04700	-0.918997	-1.05843	-0.533364	1.47607	0.382089	0.652634	1
CA01g04770	-0.633818	-0.449128	-1.35522	1.39203	0.329408	0.716729	1
CA01g04960	-0.815361	-0.880841	-0.919118	1.40859	0.569483	0.637243	1
CA01g05080	-0.529926	-0.801804	-0.862648	1.64866	-0.209396	0.755112	1
CA01g05210	-1.08777	-1.00799	-0.274345	1.42319	0.828165	0.118757	1
CA01g05220	-1.07814	-1.02807	-0.256302	1.40915	0.847393	0.105971	1
CA01g10330	-1.65926	-0.368321	-0.11749	1.16884	0.844958	0.131272	1
CA01g10650	-0.31982	-0.959761	-1.14656	0.415437	1.48905	0.521657	1
CA01g10670	-0.581881	-0.920883	-0.974975	1.50812	0.241598	0.728019	1
CA01g13400	-0.699428	-0.934175	-0.969637	1.40678	0.558628	0.637834	1
CA01g15680	-1.29853	-0.906953	-0.339227	0.812126	1.19469	0.537897	1
CA01g17440	-0.643938	-0.879296	-1.02163	1.43166	0.3339	0.779307	1
CA01g18150	-1.11049	-1.11449	-0.302657	1.04968	0.393192	1.08476	1
CA01g18530	-0.608895	-0.989335	-1.03407	1.30091	0.6303	0.701088	1
CA01g20120	-0.720777	-0.860421	-1.03005	1.39005	0.585648	0.635545	1
CA01g20830	0.106015	-0.981293	-1.26793	1.44857	0.545542	0.149095	1
CA01g21630	-0.539885	-0.843784	-1.15249	0.940019	0.292674	1.30347	1
CA01g21960	-0.468937	-0.966717	-1.0861	1.44097	0.592801	0.487982	1
CA01g22140	0.00114818	-1.1876	-1.2465	0.610554	0.946446	0.875956	1
CA01g22310	-0.681039	-0.774642	-1.08383	1.34891	0.25389	0.936708	1
CA01g23330	-0.733283	-0.878315	-0.693876	1.48335	-0.168213	0.990334	1
CA01g25350	-0.834143	-0.907286	-0.938805	1.25648	0.772702	0.651048	1
CA01g27550	-0.661587	-0.299509	-1.34848	1.1819	0.00640369	1.12128	1
CA01g27690	-0.251234	-0.989258	-1.2937	0.842224	0.577767	1.1142	1
CA01g30020	-0.441286	-0.662206	-1.40068	1.07638	0.377014	1.05078	1
CA01g31210	-0.613685	-0.887073	-0.93916	1.40156	0.044309	0.994049	1
CA01g32050	-0.8111	-0.916505	-0.968215	1.11553	0.600901	0.979388	1
CA01g32150	-0.690261	-0.82743	-1.10533	1.02953	0.41754	1.17596	1
CA02g00300	-1.12764	-0.746851	-0.287032	1.30202	-0.285659	1.14517	1
CA02g01010	-0.698444	-0.893431	-0.998762	1.34833	0.369387	0.872916	1
CA02g03300	0.0202812	-0.965397	-1.44557	0.992096	0.787703	0.610889	1
CA02g04220	-0.680268	-0.932365	-0.99122	1.22216	1.03523	0.346462	1
CA02g04950	-0.594678	-0.822766	-1.20079	1.05957	0.471037	1.08763	1
CA02g10580	-0.771526	-0.882874	-0.970445	1.24546	0.388866	0.990518	1
CA02g10980	-0.549891	-0.75763	-1.14361	1.28786	0.091424	1.07184	1
CA02g10990	-1.18582	-0.619184	-0.570233	1.3266	-0.0121504	1.06078	1
CA02g12650	-1.03907	-0.871563	-0.38086	1.59359	0.00793261	0.689973	1
CA02g12710	-0.398348	-0.793924	-1.23076	1.50748	0.505811	0.40975	1
CA02g13080	-0.47078	-0.702341	-1.27828	1.4736	0.461055	0.516738	1
CA02g13240	-0.560865	-0.835667	-0.954836	1.51044	-0.0487731	0.889697	1
CA02g14420	-0.0330662	-0.95473	-1.29521	1.42863	0.38334	0.471035	1
CA02g14740	-0.525866	-0.687773	-1.20606	1.54061	0.305434	0.573651	1
CA02g15890	-1.08329	-0.936529	-0.46335	1.35263	0.929993	0.200545	1
CA02g16030	0.0732416	-0.702234	-1.58636	0.900349	1.05103	0.263968	1
CA02g18890	-0.206341	-0.879026	-1.26545	1.48634	0.448326	0.416154	1
CA02g19730	-0.43623	-0.919842	-1.06158	1.20988	0.0366686	1.17111	1
CA02g21360	-0.492504	-0.92106	-0.979515	1.57468	0.149271	0.669125	1
CA02g21470	-1.39468	-0.60777	-0.453792	1.37741	0.526439	0.552393	1
CA02g21740	-0.736193	-0.795548	-0.825379	1.64297	0.0492417	0.66491	1
CA02g22420	-0.691435	-0.890295	-1.10809	0.766719	0.782114	1.14099	1
CA02g22690	-1.06631	0.165721	-1.39115	0.67419	0.546637	1.07092	1
CA02g22860	-0.700983	-0.717845	-0.982542	1.65892	0.358809	0.383645	1
CA02g23760	-0.916164	-1.01529	-0.611635	0.338372	0.777657	1.42706	1
CA02g25060	-1.03958	-0.523381	-0.983197	0.970874	0.289993	1.28529	1
CA02g25870	-0.409332	-0.611657	-1.4	1.36411	0.32965	0.727225	1
CA02g26430	-1.14559	-0.671632	-0.851819	0.682601	1.18297	0.803471	1
CA02g27750	-1.1069	-0.330027	-0.712259	1.71617	-0.0279891	0.460999	1
CA02g28230	-0.413604	-0.601158	-1.39065	1.15753	1.07955	0.168332	1
CA02g28340	-0.563722	-0.954407	-1.07331	1.32233	0.815455	0.453661	1
CA02g29380	-0.768388	-0.669334	-1.18763	0.481159	0.970113	1.17408	1
CA02g30430	-0.47515	-0.974417	-1.10911	1.31132	0.403341	0.844022	1
CA03g00620	-0.49262	-0.716737	-1.36759	0.533987	0.995644	1.04731	1
CA03g00830	-0.954786	-1.02565	-0.567935	0.630041	0.47083	1.4475	1
CA03g00850	-1.07183	-0.963034	-0.552478	0.913818	0.399082	1.27444	1
CA03g01640	-1.08715	-0.11718	-1.22384	1.14708	0.348835	0.932258	1
CA03g01680	-0.99886	-0.171277	-1.1926	1.42199	0.262894	0.677854	1
CA03g04420	-0.182045	-1.05636	-1.1874	1.12564	0.244635	1.05553	1
CA03g04630	-0.989486	-0.908179	-0.373767	1.20441	-0.186405	1.25343	1
CA03g05490	-1.17935	-0.991234	-0.450697	0.578147	1.0533	0.989837	1
CA03g05990	-0.889571	-0.861433	-0.754419	1.40842	0.943527	0.153476	1
CA03g06200	-0.578131	-1.00742	-1.02467	1.25978	0.449351	0.901086	1
CA03g07970	-0.592602	-0.936568	-1.029	1.43573	0.457413	0.665032	1
CA03g08960	-0.0765593	-0.986594	-1.29138	1.3597	0.566298	0.428535	1
CA03g08970	-0.773446	-0.231786	-1.39348	1.04287	0.230975	1.12487	1
CA03g11640	-0.618147	-0.910106	-1.16118	1.03571	0.851002	0.802725	1
CA03g12410	-0.646368	-0.233068	-1.51504	1.09923	0.952077	0.343171	1
CA03g13390	-0.437838	-0.871487	-1.2488	1.30489	0.651968	0.601266	1
CA03g13930	-1.39978	-0.764257	-0.337578	1.04718	1.03406	0.420367	1
CA03g15520	-0.507446	-0.858299	-1.24547	1.21787	0.715674	0.677666	1
CA03g17360	-0.743437	-0.922849	-0.927299	1.40982	0.437724	0.746044	1
CA03g18310	-0.629094	-0.985519	-1.01087	1.30944	0.781551	0.534491	1
CA03g20690	-0.615186	-0.838972	-1.14205	1.19132	1.02438	0.380514	1
CA03g20710	-0.798823	-0.873563	-1.00163	1.24262	0.831781	0.599623	1
CA03g25190	-1.35593	-0.772182	-0.450249	0.806913	1.1525	0.618953	1
CA03g25200	-1.46186	-0.7839	-0.267422	0.936719	0.956906	0.619555	1
CA03g26470	-0.551501	-0.64666	-1.18613	1.57814	0.236778	0.569372	1
CA03g27010	-0.622369	-0.739265	-1.18218	0.911472	0.3134	1.31894	1
CA03g27290	-0.524223	-0.634631	-1.23291	1.50982	0.18223	0.699713	1
CA03g27750	-0.356316	-0.91312	-1.21563	1.39978	0.623855	0.461434	1
CA03g27760	-0.610648	-0.926735	-1.10032	1.27268	0.738131	0.626894	1
CA03g28510	-0.478564	-0.809363	-0.938744	1.72653	-0.00358559	0.503724	1
CA03g28880	-1.51723	-0.70597	-0.132283	0.945657	1.08835	0.321482	1
CA03g30370	-0.575392	-1.14972	-0.833536	1.3188	0.351199	0.888651	1
CA03g31080	-0.521676	-0.948195	-1.14924	1.23102	0.81493	0.573165	1
CA03g32100	-0.794324	-0.777247	-0.969944	1.18492	1.17827	0.178329	1
CA03g32400	-0.903565	-0.482658	-1.02734	0.049794	1.40436	0.959416	1
CA03g32670	-0.663902	-0.793712	-1.06345	1.25878	0.174464	1.08782	1
CA03g33260	-0.703158	-0.902609	-0.923678	1.48212	0.308539	0.738781	1
CA03g34060	-0.81128	-0.897374	-0.968465	1.22536	0.578719	0.873037	1
CA03g36980	-0.662961	-0.706895	-1.27016	1.15761	0.675493	0.806912	1
CA04g02460	-1.09207	-1.02988	-0.532306	0.720332	1.15997	0.773948	1
CA04g05280	-0.532064	-0.912539	-1.03203	1.53203	0.358642	0.585961	1
CA04g07090	-1.36441	-0.365387	-0.760883	0.968973	1.16658	0.355134	1
CA04g07710	-0.400107	-0.492461	-1.55387	1.14646	0.541491	0.758487	1
CA04g11400	-0.356388	-0.935084	-1.16017	1.46879	0.413132	0.569719	1
CA04g13900	-0.765719	-0.607491	-1.15038	1.01547	0.228294	1.27983	1
CA04g13990	-1.09763	-0.804334	-0.347228	1.07601	1.35526	-0.182077	1
CA04g15890	-0.547452	-0.880622	-0.941705	1.57955	0.0554134	0.734819	1
CA04g17500	-0.0711465	-1.00731	-1.27147	1.36377	0.586623	0.399539	1
CA04g17630	-0.556332	-0.77912	-0.982647	1.4636	-0.12532	0.979819	1
CA04g18330	-0.617344	-0.683187	-1.16571	1.1256	0.110132	1.23051	1
CA04g20060	-0.676188	-0.512017	-1.362	1.24927	0.553803	0.74713	1
CA04g20740	-0.461214	-0.809568	-1.27247	1.3219	0.512095	0.709252	1
CA04g22280	-1.01265	-0.953064	-0.661305	1.05668	1.15888	0.411461	1
CA04g22330	-0.982602	0.00345191	-1.22796	1.41069	0.0670022	0.72942	1
CA04g22700	-0.252379	-1.03519	-1.16487	1.39203	0.592562	0.46785	1
CA04g22740	-0.745592	-0.917706	-0.956616	1.36366	0.766215	0.490035	1
CA04g23490	-0.625776	-0.941362	-1.03305	1.15521	1.09435	0.350631	1
CA04g23550	-0.436583	-1.05533	-0.975412	1.51194	0.44688	0.508498	1
CA05g00190	-0.82598	-0.808968	-0.750343	0.964435	1.47226	-0.0513992	1
CA05g03420	-0.660153	-0.851604	-1.08554	1.3221	0.414507	0.860695	1
CA05g03920	-0.65372	-0.528008	-1.23874	0.0754581	1.12683	1.21817	1
CA05g04310	-0.794972	-0.794972	-0.794972	1.18572	-0.100076	1.29928	1
CA05g06140	-0.513182	-0.881092	-1.1216	1.43588	0.370627	0.709367	1
CA05g06820	-0.611701	-0.599312	-1.22343	1.37803	0.132669	0.923741	1
CA05g08260	-1.16991	-1.20632	0.111352	1.29597	0.398555	0.570358	1
CA05g08390	-0.315284	-0.962761	-1.22969	0.894671	0.382203	1.23086	1
CA05g11670	-0.817422	-0.785457	-0.801115	1.24537	1.2316	-0.0729697	1
CA05g12410	-1.24459	-0.811279	-0.292433	1.40214	0.856295	0.0898722	1
CA05g12820	-1.15793	-0.9489	-0.521218	1.22667	0.715748	0.685635	1
CA05g13870	-0.843329	-1.04413	-0.741893	0.751956	0.538438	1.33896	1
CA05g17820	-0.444557	-0.826488	-1.26874	1.28804	0.442699	0.809046	1
CA05g20130	-0.843428	-0.912875	-0.939171	1.08314	0.582289	1.03004	1
CA06g00490	-0.712427	-0.948864	-1.02107	1.13757	0.948823	0.595975	1
CA06g02320	-0.637723	-0.499752	-1.32026	1.4314	0.401576	0.624755	1
CA06g03720	-0.77453	-0.722616	-0.988816	1.04342	0.10039	1.34215	1
CA06g04540	-0.682719	-0.456455	-1.3182	1.0553	0.205382	1.19669	1
CA06g06790	-0.784039	-0.865445	-0.892007	1.40499	0.235991	0.900507	1
CA06g06900	-0.787984	-0.948121	-0.97651	1.08277	0.700938	0.928908	1
CA06g08690	-0.676936	-0.32783	-1.50638	1.0347	0.690572	0.785875	1
CA06g08880	-0.38941	-0.818591	-1.29175	0.952895	0.323294	1.22357	1
CA06g09390	-0.458724	-0.928734	-1.10929	1.25388	0.201965	1.04091	1
CA06g09810	-0.0824428	-1.13445	-1.27703	0.864033	0.832335	0.797552	1
CA06g14610	-1.09715	-0.811018	-0.556176	0.914388	0.145729	1.40422	1
CA06g15230	-0.381106	-0.786098	-1.23353	1.13088	0.0736425	1.19621	1
CA06g16570	-0.148795	-0.740027	-1.32738	1.56267	0.246751	0.406779	1
CA06g19260	-1.02973	-0.889917	-0.75217	0.787548	0.636795	1.24748	1
CA06g20240	-0.126316	-0.78942	-1.31525	1.54836	0.357837	0.324788	1
CA06g21330	-0.629244	-0.911927	-0.951125	1.54933	0.364753	0.57821	1
CA06g21360	-0.669348	-0.920062	-1.00378	1.36648	0.811096	0.415612	1
CA06g23020	-0.602084	-0.811419	-0.855969	1.68231	-0.0556054	0.642766	1
CA06g23400	-0.990528	-1.13908	-0.43779	0.688086	1.32065	0.558671	1
CA06g23450	-0.941906	-0.525872	-1.02228	1.36425	0.947823	0.177981	1
CA06g23480	-0.778637	-0.932695	-0.980303	1.20848	0.706103	0.777056	1
CA06g25470	-1.20168	-1.01919	-0.387933	1.1227	0.711317	0.774783	1
CA06g27710	-0.735743	-0.799218	-0.962784	1.30507	1.08548	0.107188	1
CA07g02860	-0.771654	-0.898573	-0.914797	1.45598	0.525717	0.603322	1
CA07g11060	-0.934234	-0.394844	-1.07571	1.03916	0.0496413	1.31599	1
CA07g13170	-0.830111	-0.916823	-0.957043	1.15568	0.67362	0.87468	1
CA07g14160	-0.602819	-0.949035	-0.999004	1.45073	0.431381	0.668743	1
CA07g14300	-0.75724	-0.908619	-1.00683	1.2036	0.562011	0.907076	1
CA07g15680	-0.694767	-0.923152	-1.02242	1.26593	0.496589	0.877819	1
CA07g16260	-0.907574	-0.725458	-1.02834	1.25441	0.582625	0.824338	1
CA07g16540	-0.636275	-0.788533	-1.17036	1.27777	0.431592	0.885813	1
CA07g16630	-0.827726	-0.754508	-1.01787	0.709211	0.487847	1.40305	1
CA07g18190	-0.672916	-0.843128	-1.14219	0.563515	1.14793	0.946796	1
CA07g20040	-0.529666	-0.279927	-1.52521	1.19623	0.912569	0.226	1
CA07g20120	-0.590658	-0.851104	-0.914838	1.61727	0.0526913	0.686635	1
CA07g20500	-0.829124	-0.909691	-0.943402	1.13473	0.539184	1.00831	1
CA07g20820	-1.078	-1.01112	-0.306096	1.40383	0.856042	0.135331	1
CA07g20850	-0.733455	-0.936481	-0.979378	1.31136	0.59433	0.743627	1
CA08g01380	-0.590823	-0.893951	-1.03023	1.18153	0.164093	1.16939	1
CA08g02090	-0.792778	-0.906862	-0.99752	1.18015	0.831471	0.685541	1
CA08g06610	-0.190702	-0.898503	-1.27465	1.41671	0.278657	0.66849	1
CA08g08870	-0.522859	-0.659197	-1.29659	1.03735	0.222575	1.21873	1
CA08g10320	-1.34979	-0.384773	-0.721424	0.826363	1.31424	0.315374	1
CA08g11990	-0.467709	-0.997423	-1.09055	1.20623	0.33443	1.01502	1
CA08g15970	-1.24304	-1.07669	-0.186771	1.0574	0.939785	0.509318	1
CA08g17470	-0.97275	-0.802758	-0.805175	1.13181	1.18834	0.260528	1
CA08g18820	-0.846656	-0.757725	-0.954412	0.931172	0.263143	1.36448	1
CA08g19270	-0.522587	-0.776748	-0.979526	1.66623	-0.0100008	0.622631	1
CA08g19290	-0.686537	-0.694375	-1.07018	1.23788	0.0440549	1.16916	1
CA09g01580	-0.356512	-0.674499	-1.36064	1.45544	0.539066	0.397138	1
CA09g01920	-0.83176	-0.730626	-0.97746	1.30495	0.196998	1.0379	1
CA09g02780	-0.91761	-0.908203	-0.877865	0.775123	0.73841	1.19015	1
CA09g04630	-1.03199	-0.942599	-0.593474	1.20762	1.07427	0.286172	1
CA09g05220	-0.487718	-0.884174	-1.09047	1.37055	0.943912	0.147893	1
CA09g06620	-0.566584	-0.44596	-1.40879	0.948839	0.230769	1.24172	1
CA09g07070	-0.182418	-1.06137	-1.23492	0.409411	1.09192	0.977377	1
CA09g07170	-0.697538	-0.673407	-1.17577	0.979288	0.288686	1.27874	1
CA09g08070	-1.07514	-0.904355	-0.679244	0.66641	0.735332	1.25699	1
CA09g09440	-0.838342	-0.838342	-0.838342	0.754706	1.50169	0.258629	1
CA09g11430	-1.12544	-1.05783	-0.289563	1.3435	0.774217	0.355117	1
CA09g13480	-0.123152	-0.876874	-1.40373	0.92945	1.12108	0.353228	1
CA09g13510	-0.268351	-0.770596	-1.19854	1.64912	0.344119	0.244239	1
CA09g13980	-0.619068	-0.475869	-1.39953	0.71885	0.476432	1.29919	1
CA09g15570	-1.1012	-0.81489	-0.389439	1.32771	1.09338	-0.115561	1
CA09g18040	-1.48184	-0.341849	-0.71213	0.963507	0.874899	0.697409	1
CA09g18050	-1.26346	-0.768673	-0.543268	0.40789	1.0501	1.1174	1
CA09g18070	-1.13392	-0.855242	-0.66759	0.557336	0.943108	1.1563	1
CA09g18090	-1.22973	-0.856728	-0.504585	0.562119	1.26439	0.764529	1
CA09g18130	-1.16118	-0.799859	-0.623637	0.393048	0.913	1.27863	1
CA10g00390	-1.09866	-1.00623	-0.523233	0.803205	1.22582	0.599094	1
CA10g01030	-1.23322	-0.658891	-0.296913	1.44977	-0.169727	0.908984	1
CA10g01190	-0.586512	-0.75413	-1.1535	1.47995	0.345578	0.668617	1
CA10g06370	-0.407088	-0.608558	-1.13441	1.75667	0.11369	0.279693	1
CA10g08390	-1.41386	-0.374414	-0.724357	0.736324	1.21702	0.559285	1
CA10g08870	-0.69646	-0.778552	-1.07299	1.24144	1.07916	0.227401	1
CA10g10810	-0.804416	-0.804416	-0.804416	1.63349	0.181976	0.597782	1
CA10g11310	-0.702044	-0.813106	-0.984456	1.54972	0.365254	0.58463	1
CA10g12290	-1.51558	0.263381	-0.932371	0.394658	0.952727	0.837187	1
CA10g14130	-0.672072	-0.819727	-1.16664	1.20824	0.680686	0.769514	1
CA10g16400	-1.12093	-0.313477	-1.1161	1.24275	0.649457	0.658299	1
CA10g17810	-0.637871	-0.569124	-1.2295	1.5276	0.380494	0.528397	1
CA10g18800	-0.769724	-0.873472	-0.924981	1.48069	0.492615	0.594876	1
CA10g19760	-0.529588	-0.833754	-1.23514	0.889431	0.502881	1.20617	1
CA10g20920	-0.439821	-0.815112	-1.15646	1.46374	0.147337	0.800316	1
CA10g21840	-0.656688	-0.892274	-0.945032	1.56441	0.458256	0.471329	1
CA11g01090	-0.818302	-0.248844	-1.34063	1.32417	0.286235	0.797378	1
CA11g02180	-0.997434	-0.120498	-1.28456	0.964631	0.285185	1.15268	1
CA11g02960	-0.179543	-0.828004	-1.46198	0.772298	1.08105	0.616179	1
CA11g05830	-0.449503	-0.729122	-1.11276	1.64291	0.0806383	0.567832	1
CA11g07960	-0.4408	-0.683622	-1.4523	0.959696	0.788828	0.828199	1
CA11g09140	-0.642766	-0.936235	-1.02446	1.38392	0.578694	0.640839	1
CA11g09600	-1.04481	-0.0866356	-1.26843	0.448507	0.67002	1.28135	1
CA11g09930	-0.55862	-0.832989	-1.094	1.52985	0.48401	0.471748	1
CA11g10350	-1.15867	-0.975001	-0.5509	0.920958	0.885143	0.878474	1
CA11g13190	-0.7643	-0.941073	-0.960407	1.23125	0.894648	0.539883	1
CA11g14500	-1.0414	-1.03904	-0.609294	0.916839	0.72446	1.04843	1
CA11g15500	-0.481253	-0.585963	-1.29473	1.55698	0.385937	0.419027	1
CA11g15610	-0.429698	-1.36446	-0.599209	1.39918	0.764156	0.230024	1
CA11g15850	-0.357727	-0.672128	-1.32801	1.35941	0.105389	0.893062	1
CA11g17600	-0.297413	-0.892281	-1.15975	1.38687	0.919275	0.0433047	1
CA11g19150	-1.20215	-0.557864	-0.671277	1.00311	0.0948472	1.33333	1
CA12g00930	-0.702607	-0.904114	-1.02633	1.24038	0.9486	0.444074	1
CA12g04060	-0.902921	-1.04339	-0.517222	1.38264	0.132601	0.948294	1
CA12g04190	-0.786714	-0.89256	-0.941392	1.2578	0.375298	0.987567	1
CA12g05340	-0.696578	-0.939131	-0.98187	1.3678	0.533009	0.716766	1
CA12g05350	-0.713893	-0.889799	-1.02561	1.19687	1.02306	0.409363	1
CA12g07720	-0.462348	-0.817586	-1.08602	1.54554	0.0837589	0.736654	1
CA12g10220	-1.54419	-0.558363	-0.361705	0.793676	1.10689	0.56369	1
CA12g18430	-0.830043	-0.710449	-1.10746	1.09992	1.06709	0.480945	1
CA12g19360	-1.37856	-0.688485	-0.51115	1.15004	0.818633	0.609528	1
CA12g19650	-0.382684	-0.812796	-1.31408	1.1309	0.345205	1.03345	1
CA12g19670	-0.738177	-0.602706	-1.28264	1.05867	0.55713	1.00772	1
CA12g19690	-0.665008	-0.505865	-1.42814	0.884761	0.78591	0.928343	1
CA12g20140	-1.28617	-0.786887	-0.590614	0.859411	0.977947	0.826311	1
CA12g20390	-0.199627	-0.85773	-1.02545	1.75258	0.0120711	0.318159	1
CA12g20810	-0.962794	-0.774969	-0.837034	1.2869	1.02235	0.265549	1
CA12g20820	-0.912632	-0.884701	-0.911016	1.16807	0.726315	0.813961	1
CA01g00190	1.84572	0.3083	-0.0449538	-0.623536	-0.787874	-0.697652	2
CA01g00800	1.86863	0.211881	-0.0884888	-0.483451	-0.959095	-0.549473	2
CA01g01280	1.82658	-0.062844	0.372308	-0.712641	-0.720469	-0.702933	2
CA01g01510	1.38875	0.721746	0.447767	-0.869987	-0.554378	-1.1339	2
CA01g01930	1.85871	0.376226	-0.408327	-0.551817	-0.882198	-0.392597	2
CA01g02940	1.83886	0.397948	-0.343564	-0.44105	-0.942014	-0.510179	2
CA01g03790	1.67968	0.608408	0.0341016	-0.750885	-0.852916	-0.718383	2
CA01g03840	1.82131	0.509704	-0.370518	-0.599349	-0.690203	-0.670941	2
CA01g03850	1.75539	0.549207	-0.634382	-0.124661	-0.724733	-0.820823	2
CA01g05390	1.86084	0.394558	-0.39376	-0.625551	-0.806827	-0.429261	2
CA01g05550	1.71656	0.565428	-0.00479729	-0.725089	-0.817576	-0.734522	2
CA01g06460	1.8523	0.427084	-0.360331	-0.50249	-0.686869	-0.729695	2
CA01g06760	1.8495	0.381432	-0.182464	-0.648182	-0.70151	-0.69878	2
CA01g06800	1.73654	0.402081	0.161278	-0.790249	-0.882728	-0.626925	2
CA01g07310	1.65747	-0.319192	0.767659	-0.506112	-0.913333	-0.686494	2
CA01g07540	1.83637	0.47171	-0.440137	-0.443743	-0.697612	-0.72659	2
CA01g08250	1.80516	0.434319	-0.149654	-0.478799	-0.846792	-0.764236	2
CA01g10140	1.81297	-0.270397	0.49858	-0.64988	-0.720836	-0.670438	2
CA01g11420	1.10884	0.714142	0.844741	-0.563242	-0.965012	-1.13947	2
CA01g12200	1.66569	0.528136	-0.0678896	-0.940685	-1.01371	-0.171545	2
CA01g13190	1.54113	0.848495	0.000503051	-0.792021	-0.780499	-0.817611	2
CA01g17380	1.03807	0.32297	0.46183	0.102984	-1.8956	-0.0302505	2
CA01g17660	1.81572	0.511329	-0.332078	-0.623345	-0.652716	-0.71891	2
CA01g18560	1.60762	0.898078	-0.702708	-0.457034	-0.656508	-0.689446	2
CA01g18600	1.76534	0.645557	-0.648792	-0.513557	-0.661247	-0.587298	2
CA01g18670	1.89764	0.19986	-0.0967556	-0.569237	-0.738205	-0.693304	2
CA01g18970	1.61669	-0.386816	0.872809	-0.691546	-0.683288	-0.727851	2
CA01g19570	1.76915	0.490483	-0.0665037	-0.66933	-0.851687	-0.672113	2
CA01g20790	1.87032	0.218356	-0.0708107	-0.603213	-0.913126	-0.50153	2
CA01g21080	1.80914	0.444901	-0.12383	-0.684823	-0.713456	-0.731935	2
CA01g22440	1.68686	0.765842	-0.664154	-0.412336	-0.758452	-0.617758	2
CA01g22750	1.78108	0.499698	-0.414051	-0.879231	-0.76392	-0.223579	2
CA01g24350	1.87908	0.296919	-0.189278	-0.522936	-0.719792	-0.743991	2
CA01g24380	1.79356	0.486421	-0.159125	-0.586235	-0.771628	-0.762988	2
CA01g24400	1.64157	0.599415	-0.0125535	-0.320773	-1.06185	-0.845808	2
CA01g26190	1.88549	0.274465	-0.160155	-0.588095	-0.734374	-0.677333	2
CA01g26450	1.82723	0.509818	-0.512733	-0.475176	-0.710264	-0.638873	2
CA01g27310	1.66532	0.568123	0.0466745	-0.48066	-0.738915	-1.06054	2
CA01g28760	1.67124	0.746752	-0.796876	-0.667569	-0.715548	-0.238	2
CA01g29700	1.78944	0.114147	0.333718	-0.763834	-0.689238	-0.784232	2
CA01g30610	1.79439	0.530207	-0.60804	-0.327615	-0.863936	-0.525003	2
CA01g30810	1.69575	0.768489	-0.515263	-0.620621	-0.685607	-0.642751	2
CA01g31040	1.7777	0.562513	-0.271405	-0.570118	-0.777927	-0.720762	2
CA01g32390	1.70172	0.604668	-0.0507925	-0.63405	-0.908844	-0.712698	2
CA01g33080	1.81208	0.553859	-0.612001	-0.510773	-0.594619	-0.648544	2
CA01g33840	1.83432	0.286535	-0.0458689	-0.513592	-0.965537	-0.595854	2
CA01g33870	1.68705	0.65353	-0.375709	-0.690962	-0.251767	-1.02215	2
CA01g34520	1.77489	0.430198	-0.0665297	-0.415998	-0.903723	-0.818839	2
CA02g00030	1.757	0.583116	-0.238634	-0.596929	-0.87023	-0.634321	2
CA02g00160	1.72873	0.69446	-0.416545	-0.731992	-0.698723	-0.575927	2
CA02g02270	1.8742	0.250849	-0.0743139	-0.5964	-0.780403	-0.673936	2
CA02g04310	1.85561	0.257124	-0.0535621	-0.490851	-0.876317	-0.692003	2
CA02g04410	1.76277	0.506522	-0.433066	-0.432659	-1.0735	-0.33006	2
CA02g04420	1.7388	0.428196	-0.445191	-0.357128	-1.20017	-0.164509	2
CA02g04800	1.68805	0.668358	-0.478899	-0.274374	-1.04047	-0.562667	2
CA02g04940	1.71949	0.0037165	0.554804	-0.760946	-0.812111	-0.704955	2
CA02g06290	1.76548	0.394711	0.0986187	-0.701433	-0.858817	-0.698559	2
CA02g06450	1.82284	0.282288	0.0786876	-0.701661	-0.722919	-0.759235	2
CA02g06490	1.80055	0.53169	-0.47214	-0.413071	-0.855488	-0.591541	2
CA02g06500	1.65429	0.618202	-0.526545	-0.0182896	-1.0996	-0.628052	2
CA02g06660	1.75127	0.499747	-0.0332972	-0.651226	-0.90801	-0.658487	2
CA02g07670	1.6257	0.711394	-0.102085	-0.545692	-1.08542	-0.603891	2
CA02g07680	1.56216	0.814516	-0.147641	-0.467413	-1.10917	-0.652445	2
CA02g07950	1.11101	0.54947	0.790776	-0.0739541	-1.12873	-1.24857	2
CA02g08400	1.72184	0.712548	-0.697227	-0.484672	-0.731452	-0.52104	2
CA02g08610	1.56321	0.452062	0.381975	-0.502083	-1.22885	-0.666313	2
CA02g08930	1.59085	0.850391	-0.219003	-0.606236	-0.91934	-0.696668	2
CA02g09180	1.69453	0.670376	-0.208847	-0.611661	-0.957723	-0.586674	2
CA02g11390	1.77758	0.410239	0.0343535	-0.869049	-0.677159	-0.675968	2
CA02g11880	1.78127	0.41308	-0.359714	-0.674156	-1.02702	-0.133459	2
CA02g12400	1.8742	0.119871	0.0652396	-0.636564	-0.871723	-0.551025	2
CA02g12960	1.65681	0.731798	-0.809379	-0.181941	-0.532727	-0.864558	2
CA02g13120	1.64702	0.638962	-0.0152835	-0.774615	-0.465496	-1.03059	2
CA02g13430	1.90234	-0.0474528	0.158332	-0.66588	-0.636918	-0.710426	2
CA02g13550	1.8672	0.360563	-0.254789	-0.546455	-0.748911	-0.677609	2
CA02g14340	1.46733	-0.0558756	0.964368	-0.859269	-0.645353	-0.8712	2
CA02g14470	1.61604	-0.553499	0.889632	-0.766667	-0.60032	-0.585187	2
CA02g14700	1.62509	0.716458	-0.266412	-0.737922	-1.07861	-0.258596	2
CA02g15120	1.68341	0.696121	-0.227795	-0.500422	-0.73679	-0.914528	2
CA02g16310	1.84158	0.465035	-0.402751	-0.515066	-0.679266	-0.709529	2
CA02g16820	1.90711	0.272047	-0.272927	-0.664871	-0.589921	-0.651439	2
CA02g17470	1.8283	-0.228156	0.438538	-0.641286	-0.811242	-0.586157	2
CA02g17660	1.73989	0.476908	-0.0888961	-0.451544	-1.09163	-0.584728	2
CA02g18320	1.57894	0.804429	-0.288028	-0.38673	-1.14381	-0.564804	2
CA02g18480	1.7691	-0.342831	0.607682	-0.624189	-0.696059	-0.713702	2
CA02g20290	1.7937	0.552606	-0.335497	-0.56413	-0.720291	-0.726389	2
CA02g20370	1.70418	0.715645	-0.583517	-0.355742	-0.638905	-0.841658	2
CA02g22710	1.51577	0.89445	-0.747062	-1.04223	-0.491146	-0.129786	2
CA02g22920	1.69449	0.556179	-0.0252007	-0.414606	-0.845391	-0.965474	2
CA02g24790	1.85828	0.305618	-0.300041	-0.253028	-0.836577	-0.774255	2
CA02g25810	1.40133	0.375967	0.8082	-0.861542	-0.779979	-0.943981	2
CA02g26200	1.70973	0.73718	-0.635007	-0.498721	-0.558529	-0.754648	2
CA02g26220	1.71149	0.559075	-0.000633797	-0.812054	-0.863258	-0.594624	2
CA02g27130	1.65204	0.655341	-0.120203	-0.705434	-1.08104	-0.400708	2
CA02g30200	1.80122	0.577746	-0.5942	-0.581323	-0.659478	-0.543964	2
CA02g30210	1.82411	0.514564	-0.552538	-0.491897	-0.754449	-0.539794	2
CA02g30730	1.0564	0.408762	0.589349	0.349103	-0.7781	-1.62551	2
CA02g30770	1.79417	0.537882	-0.276504	-0.720338	-0.7171	-0.618111	2
CA02g31210	1.66814	0.5846	0.110069	-0.80676	-0.809266	-0.746779	2
CA03g00260	1.83378	0.310283	0.000249782	-0.751884	-0.640548	-0.751884	2
CA03g01060	1.80996	0.473388	-0.53324	-0.392427	-0.943362	-0.414322	2
CA03g01330	1.65366	0.811147	-0.466332	-0.487556	-0.829042	-0.68188	2
CA03g02340	1.42017	0.665513	0.491311	-0.687903	-1.08822	-0.800875	2
CA03g02350	1.76414	0.470569	-0.0968415	-0.463608	-0.979401	-0.694861	2
CA03g03530	1.02908	0.749521	0.841811	-0.767798	-0.499126	-1.35349	2
CA03g03540	1.89265	0.32216	-0.301647	-0.600689	-0.633873	-0.678597	2
CA03g03580	1.57244	0.853846	-0.116115	-0.723048	-0.757517	-0.829611	2
CA03g04130	1.73953	0.598556	-0.421726	-0.393324	-1.00991	-0.51313	2
CA03g04440	1.43034	0.967305	-0.154108	-0.706082	-1.16513	-0.372317	2
CA03g06380	1.61696	0.732867	-0.02956	-0.857324	-0.877029	-0.585911	2
CA03g06450	1.70275	-0.308065	0.702119	-0.572005	-0.654982	-0.869815	2
CA03g07190	1.77379	0.601584	-0.368569	-0.648669	-0.759331	-0.598805	2
CA03g07860	1.7995	0.335117	0.0786803	-0.711356	-0.819406	-0.682535	2
CA03g08120	1.80903	0.462051	-0.157593	-0.702553	-0.696633	-0.714298	2
CA03g09070	1.6824	0.788585	-0.568669	-0.525167	-0.678052	-0.699095	2
CA03g09360	1.68552	0.62646	-0.305569	-0.366365	-1.13156	-0.508487	2
CA03g10750	1.74956	0.506097	-0.316014	-0.539925	-1.09477	-0.304953	2
CA03g11810	1.71885	-0.0879701	0.584246	-0.848618	-0.537205	-0.8293	2
CA03g11950	1.78598	0.430004	-0.306401	-0.258104	-1.05064	-0.600844	2
CA03g13360	1.75728	0.617895	-0.652995	-0.833499	-0.528507	-0.360176	2
CA03g14840	1.83223	0.153098	0.167998	-0.677094	-0.885056	-0.591176	2
CA03g17740	1.52506	0.0884363	0.796839	-0.679598	-1.05489	-0.675847	2
CA03g18630	1.34982	0.372789	-0.170812	0.617285	-0.712841	-1.45624	2
CA03g19550	0.888173	0.605505	0.62039	-1.18878	0.436898	-1.36218	2
CA03g19780	1.71585	0.667543	-0.732123	-0.660126	-0.766956	-0.224185	2
CA03g20200	1.70325	0.599712	-0.120411	-0.429721	-0.920646	-0.832186	2
CA03g20800	1.69638	0.708633	-0.348086	-0.66218	-0.906926	-0.487822	2
CA03g21720	1.70902	0.452511	0.139608	-0.611904	-1.00865	-0.680579	2
CA03g22020	1.6067	0.885198	-0.63096	-0.386697	-0.754314	-0.719929	2
CA03g22830	1.77036	0.604696	-0.493478	-0.402983	-0.762936	-0.715661	2
CA03g23990	1.3782	0.878446	0.0759424	-0.531686	-1.35807	-0.442826	2
CA03g25070	1.64894	-0.341347	0.807455	-0.784712	-0.74208	-0.588254	2
CA03g25450	1.87121	0.21714	-0.0268858	-0.590245	-0.835744	-0.635478	2
CA03g25730	1.7573	-0.0804088	0.514017	-0.782415	-0.568035	-0.84046	2
CA03g26110	1.80867	0.371183	-0.0985326	-0.403749	-0.913244	-0.764329	2
CA03g26350	1.66151	0.75855	-0.309888	-0.65601	-0.927462	-0.526702	2
CA03g26920	1.82602	0.442768	-0.290833	-0.430906	-0.810032	-0.737017	2
CA03g27050	1.70715	0.736249	-0.697241	-0.419223	-0.638162	-0.688778	2
CA03g27730	1.85423	0.39834	-0.32444	-0.445028	-0.745666	-0.737439	2
CA03g28040	1.123	0.998653	0.557349	-0.782513	-1.04888	-0.84761	2
CA03g30090	1.62428	-0.208922	0.790439	-0.547566	-0.732794	-0.925441	2
CA03g30650	1.64917	-0.296371	0.79644	-0.815686	-0.708844	-0.624714	2
CA03g32650	1.82449	0.473153	-0.323829	-0.707524	-0.774879	-0.491407	2
CA03g33200	1.69506	0.617283	-0.103347	-0.468487	-0.891281	-0.849229	2
CA03g33240	1.75952	0.58323	-0.513496	-0.333871	-0.935715	-0.559667	2
CA03g33680	1.62717	-0.237281	0.81529	-0.754507	-0.795407	-0.655264	2
CA03g34140	1.79168	0.368528	0.0643233	-0.735656	-0.757599	-0.731281	2
CA03g35060	1.65778	0.772176	-0.65483	-0.284432	-0.613564	-0.877128	2
CA03g37170	1.66875	0.68779	-0.443106	-0.187841	-0.967128	-0.758462	2
CA04g00590	1.50779	0.664938	-0.36996	0.0793319	-1.37124	-0.510858	2
CA04g01050	1.80987	0.527185	-0.337837	-0.666407	-0.666407	-0.666407	2
CA04g01100	1.83986	0.393652	-0.182096	-0.646084	-0.80726	-0.598074	2
CA04g01110	1.75902	0.45949	0.0351592	-0.734883	-0.765693	-0.753091	2
CA04g01200	1.78317	0.433537	-0.00622568	-0.770823	-0.750047	-0.689614	2
CA04g01520	1.82475	0.394743	-0.0988806	-0.658906	-0.76447	-0.697232	2
CA04g03180	1.65275	0.784564	-0.259391	-0.77196	-0.728319	-0.677649	2
CA04g04050	1.7449	0.628984	-0.532505	-0.308702	-0.710237	-0.82244	2
CA04g04100	1.77211	0.524616	-0.135842	-0.795433	-0.660245	-0.705206	2
CA04g04130	1.5317	0.898808	-0.094937	-0.727105	-0.89015	-0.718316	2
CA04g04180	1.72564	0.650605	-0.785657	-0.226595	-0.686498	-0.677494	2
CA04g04810	1.76059	0.592293	-0.302785	-0.501031	-0.833623	-0.715447	2
CA04g05600	1.78617	0.520174	-0.309192	-0.659816	-0.430106	-0.907229	2
CA04g07970	1.47308	0.965433	-0.209457	-0.700217	-1.07676	-0.452085	2
CA04g11760	1.76951	0.506845	-0.0851229	-0.723189	-0.779385	-0.688659	2
CA04g14180	1.76145	0.52177	-0.107631	-0.58943	-0.856661	-0.729499	2
CA04g16300	1.83365	0.408268	-0.161521	-0.697055	-0.725375	-0.657963	2
CA04g16630	1.78673	0.484472	-0.118479	-0.720194	-0.632382	-0.800151	2
CA04g21740	1.82158	0.468817	-0.327082	-0.456198	-0.828627	-0.678487	2
CA04g21910	1.68979	0.747917	-0.787388	-0.360802	-0.602188	-0.687333	2
CA04g22030	1.34162	0.346782	0.406064	-0.0525774	-1.66418	-0.377705	2
CA04g22140	1.47308	0.801283	0.084583	-1.125	-0.339578	-0.894364	2
CA04g22190	1.51645	0.85536	-0.264658	-0.278585	-1.18745	-0.641122	2
CA04g22270	1.61949	-0.356725	0.858409	-0.707791	-0.625011	-0.788371	2
CA04g22310	1.85217	0.422192	-0.36871	-0.56758	-0.806746	-0.531322	2
CA04g23350	1.83792	0.40497	-0.393304	-0.511121	-0.939744	-0.398725	2
CA04g23610	1.56493	-0.0879793	0.85444	-0.806984	-0.757515	-0.766894	2
CA05g00110	1.87939	0.235531	-0.124976	-0.470532	-0.862417	-0.656995	2
CA05g00130	1.40055	0.108917	0.911453	-0.622359	-0.590176	-1.20839	2
CA05g00260	1.72515	0.677236	-0.392767	-0.613332	-0.871264	-0.525027	2
CA05g00290	1.7594	0.590009	-0.236134	-0.683216	-0.790219	-0.639844	2
CA05g00610	1.79789	0.352242	0.0636034	-0.743894	-0.789135	-0.680705	2
CA05g01700	1.28386	0.900767	0.400002	-0.677657	-0.726722	-1.18025	2
CA05g03580	1.81659	0.509242	-0.385402	-0.540973	-0.800312	-0.599148	2
CA05g03660	1.86419	0.388472	-0.389759	-0.457611	-0.590509	-0.814782	2
CA05g03910	1.48351	0.857648	-0.164266	-0.19469	-1.12182	-0.860386	2
CA05g05390	1.22287	0.575578	-0.152787	-0.766139	0.603357	-1.48288	2
CA05g06040	1.78783	0.604425	-0.524135	-0.624201	-0.634784	-0.609134	2
CA05g06770	1.79197	0.581904	-0.461581	-0.535422	-0.724403	-0.652473	2
CA05g08640	1.44293	0.334977	-0.31886	-0.857432	0.64468	-1.2463	2
CA05g09160	1.74969	0.0129596	0.485411	-0.799044	-0.639425	-0.809595	2
CA05g10730	1.50861	0.807268	-0.409307	-0.357137	-1.31182	-0.237621	2
CA05g13310	1.11351	0.691491	0.901784	-0.774456	-0.934561	-0.997766	2
CA05g14200	1.75143	0.509019	-0.0664999	-0.567298	-0.923212	-0.703439	2
CA05g14230	1.64548	0.406835	0.345736	-0.558347	-0.879135	-0.960574	2
CA05g14680	1.80565	0.551621	-0.433248	-0.597917	-0.736704	-0.589404	2
CA05g15170	1.45925	0.952385	0.0152897	-0.808975	-0.808975	-0.808975	2
CA05g15550	1.63366	0.737028	-0.731511	-0.232827	-1.02699	-0.379364	2
CA05g15850	1.57214	0.790389	-0.00260185	-0.763477	-0.950578	-0.645875	2
CA05g16210	1.56305	0.884072	-0.186957	-0.860801	-0.599061	-0.800304	2
CA05g18280	1.82711	0.422916	-0.284022	-0.397639	-0.700127	-0.86824	2
CA05g18660	1.81978	0.483897	-0.333721	-0.529801	-0.832212	-0.607945	2
CA05g18800	1.57365	0.464867	-0.28453	-0.217583	-1.47494	-0.0614717	2
CA05g19690	1.65318	0.733142	-0.167315	-0.595477	-0.932112	-0.691421	2
CA05g19700	1.69621	0.598408	-0.353444	-0.143469	-0.940025	-0.857682	2
CA05g20120	1.77324	0.58002	-0.411159	-0.402587	-0.808564	-0.730951	2
CA05g20350	1.85757	0.13326	0.0909044	-0.627866	-0.917078	-0.536795	2
CA05g20600	1.80748	0.503577	-0.418804	-0.364641	-0.810122	-0.717485	2
CA06g02030	1.62228	0.878905	-0.474629	-0.667593	-0.653295	-0.705672	2
CA06g03140	1.63135	0.665742	0.0696003	-0.667535	-0.876783	-0.822372	2
CA06g03570	1.88008	0.363854	-0.346939	-0.587905	-0.725502	-0.583585	2
CA06g06830	1.80563	0.397005	-0.0824388	-0.547082	-0.925588	-0.647523	2
CA06g07610	1.67592	0.693295	-0.121995	-0.742165	-0.831043	-0.674016	2
CA06g07790	1.84723	0.393848	-0.305066	-0.636617	-0.437462	-0.861929	2
CA06g09960	1.67247	0.735988	-0.210076	-0.684729	-0.792916	-0.720738	2
CA06g10580	1.77106	0.430301	0.0224861	-0.642464	-0.875932	-0.705452	2
CA06g11290	1.35553	1.03883	0.0933486	-0.77871	-0.917488	-0.79151	2
CA06g13820	1.69465	0.672948	-0.17408	-0.79634	-0.830443	-0.566739	2
CA06g16580	1.54085	0.909043	-0.150376	-0.703919	-0.733241	-0.862359	2
CA06g18680	1.73377	0.582047	-0.653856	-0.107403	-0.840028	-0.71453	2
CA06g19860	1.66165	0.66177	-0.580427	-0.0436327	-0.754121	-0.945241	2
CA06g20110	1.70136	0.686643	-0.222994	-0.748022	-0.606679	-0.810303	2
CA06g21260	1.90939	0.126365	-0.0421233	-0.686631	-0.727308	-0.579693	2
CA06g22300	1.7598	0.598867	-0.492683	-0.678147	-0.855035	-0.332801	2
CA06g22320	1.8425	0.399662	-0.280429	-0.423207	-0.814984	-0.723543	2
CA06g23730	1.63693	0.747372	-0.777151	-0.736864	-0.778848	-0.0914395	2
CA06g26430	1.67928	0.732098	-0.231061	-0.785223	-0.719029	-0.676069	2
CA06g26460	1.71573	0.204121	-0.156568	-1.18197	-0.751122	0.16981	2
CA06g27350	1.28129	0.980966	0.288672	-0.571064	-1.10535	-0.874514	2
CA06g27420	1.8497	0.396232	-0.340521	-0.413242	-0.849986	-0.642186	2
CA06g27480	1.75916	0.614367	-0.308102	-0.604126	-0.717865	-0.743432	2
CA07g00340	1.77898	0.455614	-0.439659	-0.112888	-0.782064	-0.899984	2
CA07g00540	1.62304	0.758515	-0.72382	-0.0731186	-0.845305	-0.739314	2
CA07g00840	1.66881	0.652185	-0.00525262	-0.734612	-0.784388	-0.796739	2
CA07g00850	1.90821	0.235828	-0.196254	-0.64926	-0.64926	-0.64926	2
CA07g00860	1.67264	0.528392	0.180454	-0.79383	-0.79383	-0.79383	2
CA07g00870	1.90677	0.230108	-0.194215	-0.745025	-0.57325	-0.624392	2
CA07g00880	1.82549	0.269591	-0.132811	-0.486909	-1.09253	-0.382827	2
CA07g01080	1.83528	-0.0622426	0.303945	-0.576525	-0.946993	-0.553463	2
CA07g01730	1.86182	0.429296	-0.419918	-0.655598	-0.561196	-0.654405	2
CA07g02000	1.60904	0.872386	-0.621173	-0.375707	-0.844666	-0.639884	2
CA07g02110	1.69912	0.558131	0.0636322	-0.741267	-0.775891	-0.803719	2
CA07g02420	1.873	0.119175	0.104772	-0.722192	-0.678781	-0.695976	2
CA07g02510	1.78915	0.464563	-0.0788066	-0.733172	-0.714688	-0.727045	2
CA07g09050	1.80594	0.543928	-0.419365	-0.583821	-0.771393	-0.57529	2
CA07g10300	1.70435	0.643826	-0.550777	-0.161286	-0.898255	-0.737862	2
CA07g10650	1.78428	0.443231	-0.0571068	-0.547527	-0.811922	-0.810951	2
CA07g10870	1.88017	0.338868	-0.311201	-0.642325	-0.774088	-0.491423	2
CA07g12480	1.64208	0.578984	0.169449	-0.685541	-0.942567	-0.762401	2
CA07g12610	1.55945	0.875308	-0.224798	-0.477443	-0.759841	-0.972678	2
CA07g12750	1.77251	0.370765	-0.0977279	-0.237046	-1.00334	-0.805169	2
CA07g12770	1.14258	0.563641	0.942829	-0.6252	-0.855325	-1.16852	2
CA07g13190	1.85332	0.337164	-0.353227	-0.598611	-0.936572	-0.302075	2
CA07g13420	1.75465	0.557468	-0.144809	-0.601051	-0.811798	-0.754456	2
CA07g14900	1.43562	0.360714	0.359252	-0.446371	-1.5687	-0.140522	2
CA07g15150	1.52205	0.39189	-0.100084	-0.196489	-0.0427703	-1.57459	2
CA07g15440	1.57612	0.918768	-0.417244	-0.494996	-0.780762	-0.801884	2
CA07g15450	1.84529	0.256648	-0.255426	-0.489561	-1.06801	-0.288943	2
CA07g16440	1.84631	0.386902	-0.183571	-0.618199	-0.692707	-0.738736	2
CA07g17070	1.78096	0.589879	-0.505882	-0.501112	-0.53501	-0.828833	2
CA07g17080	1.70068	0.733425	-0.744938	-0.359099	-0.639155	-0.690915	2
CA07g18590	1.68428	0.751202	-0.64481	-0.324739	-0.69317	-0.772767	2
CA07g19020	1.91648	0.194476	-0.169666	-0.635951	-0.607491	-0.697853	2
CA07g19660	1.70937	0.737955	-0.599418	-0.46586	-0.658376	-0.723669	2
CA07g20970	1.54048	0.679231	-0.214066	-0.491704	-0.152006	-1.36193	2
CA07g21290	1.76099	0.562606	-0.567619	-0.20079	-0.850376	-0.704807	2
CA07g21320	1.59186	0.388732	-0.261629	-1.27319	-0.735751	0.289975	2
CA08g00820	1.22014	0.156502	0.735488	-0.674941	0.13508	-1.57227	2
CA08g02750	1.63035	0.817253	-0.4091	-0.397355	-0.787991	-0.853156	2
CA08g03520	1.83638	0.469576	-0.346719	-0.6422	-0.598163	-0.718872	2
CA08g04880	1.74232	0.665646	-0.784837	-0.427694	-0.535186	-0.660248	2
CA08g05140	1.38965	0.108026	0.958865	-0.975498	-0.529039	-0.952001	2
CA08g05280	1.77356	0.577553	-0.333342	-0.564418	-0.859142	-0.594215	2
CA08g06950	1.59498	0.881678	-0.396105	-0.46634	-0.779976	-0.834235	2
CA08g07280	1.44173	0.49883	0.393983	-0.3788	-0.497566	-1.45818	2
CA08g07300	1.07021	0.180739	0.87019	-0.5242	-1.66878	0.0718409	2
CA08g07320	1.60165	0.843598	-0.247309	-0.64535	-0.917993	-0.634596	2
CA08g07360	1.76825	0.481666	-0.0639905	-0.680261	-0.895885	-0.60978	2
CA08g08240	1.62534	0.0641018	0.679752	-0.798679	-0.682859	-0.887651	2
CA08g08560	1.60087	0.828986	-0.178247	-0.679716	-0.88795	-0.683938	2
CA08g08570	1.50561	0.982676	-0.238299	-0.718118	-0.870051	-0.661821	2
CA08g10380	1.85473	0.230508	0.0262238	-0.645448	-0.819474	-0.646539	2
CA08g10560	1.79109	0.341169	-0.0838432	-0.615656	-1.07911	-0.353648	2
CA08g11790	1.72022	0.685486	-0.312891	-0.638837	-0.789822	-0.66416	2
CA08g13640	1.64623	0.554808	-0.124816	-0.48954	-1.27713	-0.309556	2
CA08g14030	1.88455	0.159503	-0.102912	-0.326813	-0.771016	-0.84331	2
CA08g14490	1.88429	0.362794	-0.394287	-0.604106	-0.718764	-0.529923	2
CA08g15960	1.6092	0.869632	-0.514542	-0.398729	-0.832771	-0.732788	2
CA08g16330	1.72422	0.649548	-0.672256	-0.246851	-0.858273	-0.596383	2
CA08g17460	1.53644	-0.198348	0.882265	-0.90938	-0.915617	-0.395355	2
CA08g17690	1.71264	0.554293	0.0261589	-0.700362	-0.80188	-0.790845	2
CA08g18120	1.70816	0.604079	-0.527783	-0.100343	-0.914699	-0.76941	2
CA08g18140	1.73268	0.0922319	-0.00794745	-0.291764	-1.37128	-0.153923	2
CA08g18190	1.72046	0.21428	0.374567	-0.836758	-0.922618	-0.549928	2
CA08g18920	1.7368	0.585358	-0.144146	-0.568663	-0.833946	-0.775406	2
CA09g00050	1.63396	0.837649	-0.358698	-0.615839	-0.748534	-0.748534	2
CA09g00500	1.83974	0.311766	-0.048942	-0.653507	-0.863814	-0.585245	2
CA09g01190	1.645	0.827341	-0.59371	-0.409909	-0.806474	-0.662247	2
CA09g02320	1.72529	0.565167	-0.178258	-0.879678	-0.879678	-0.352848	2
CA09g02410	1.85152	0.370714	-0.356344	-0.310179	-0.801416	-0.754299	2
CA09g02430	1.56579	0.600658	-0.203329	0.100596	-1.08924	-0.974477	2
CA09g05790	1.8087	0.494616	-0.296965	-0.613229	-0.853572	-0.539554	2
CA09g06370	1.71311	0.690433	-0.75851	-0.365543	-0.814469	-0.465019	2
CA09g07060	1.80696	0.476207	-0.198728	-0.614234	-0.807886	-0.662319	2
CA09g08250	1.49866	-0.0599302	0.934221	-0.810715	-0.773913	-0.788324	2
CA09g08460	1.30735	0.554307	0.180667	-1.04549	0.326521	-1.32335	2
CA09g08930	1.87449	0.229726	-0.164736	-0.333902	-0.857204	-0.748378	2
CA09g09000	1.82649	0.492636	-0.359587	-0.599574	-0.742066	-0.617896	2
CA09g11270	1.74834	0.644443	-0.402153	-0.640396	-0.824452	-0.525782	2
CA09g12500	1.59895	0.750368	-0.502027	-0.347206	-1.18742	-0.312658	2
CA09g13050	1.57824	0.853271	-0.13253	-0.741102	-0.799151	-0.758724	2
CA09g14520	1.87034	0.411186	-0.464875	-0.514363	-0.696441	-0.605845	2
CA09g14700	1.57058	0.684268	0.180254	-0.62274	-0.871301	-0.941061	2
CA09g15320	1.73112	0.602907	-0.665596	-0.150086	-0.86286	-0.655483	2
CA09g15910	1.74811	0.376818	0.162186	-0.672022	-0.907428	-0.707662	2
CA09g15920	1.79771	0.249615	0.188651	-0.755869	-0.782821	-0.697283	2
CA09g16440	1.80368	0.395677	-0.0327226	-0.659554	-0.849631	-0.657446	2
CA09g16920	1.8863	0.249935	-0.113421	-0.637294	-0.675977	-0.709543	2
CA09g16930	1.87002	0.262223	-0.0702859	-0.766117	-0.685212	-0.610629	2
CA09g17050	1.8112	0.387104	-0.11783	-0.42804	-0.886683	-0.765756	2
CA09g17460	1.7643	0.463629	0.00743459	-0.696416	-0.808671	-0.730274	2
CA10g00150	1.7756	0.582444	-0.348881	-0.521115	-0.682518	-0.805532	2
CA10g00240	1.73816	0.641025	-0.299412	-0.538671	-0.753422	-0.787678	2
CA10g05380	1.56595	0.585231	0.314805	-0.609183	-0.853366	-1.00343	2
CA10g05400	1.7635	0.443811	-0.377508	-0.0813914	-0.962146	-0.78627	2
CA10g05780	1.74742	0.630254	-0.275065	-0.700869	-0.700869	-0.700869	2
CA10g06410	1.75604	0.659667	-0.553019	-0.510832	-0.693474	-0.658384	2
CA10g07020	1.71151	0.72357	-0.495308	-0.484958	-0.792252	-0.662565	2
CA10g08470	1.7439	0.654788	-0.344292	-0.629435	-0.706337	-0.718626	2
CA10g10580	1.45425	0.888977	-0.295288	-0.878871	-1.10984	-0.0592249	2
CA10g11420	1.81164	0.466123	-0.386163	-0.502214	-0.953696	-0.435688	2
CA10g11770	1.04107	0.169516	0.511173	0.143881	-1.89851	0.0328677	2
CA10g12060	1.1993	0.681334	0.760156	-0.519716	-1.05488	-1.06619	2
CA10g12080	1.84967	0.365501	-0.304684	-0.685023	-0.869784	-0.355683	2
CA10g12890	1.65153	0.525706	0.174083	-0.51323	-0.999914	-0.838176	2
CA10g13570	1.52093	0.952854	-0.617026	-0.978657	-0.273489	-0.604612	2
CA10g13630	1.8442	0.174957	0.132186	-0.691084	-0.789606	-0.670651	2
CA10g13950	1.77829	0.318062	0.16593	-0.737857	-0.798318	-0.72611	2
CA10g14810	1.80672	0.445911	-0.116849	-0.683125	-0.753665	-0.698994	2
CA10g15260	1.9008	0.201278	-0.120023	-0.678484	-0.756754	-0.546819	2
CA10g15430	1.7512	0.63182	-0.380082	-0.497659	-0.685489	-0.819795	2
CA10g15510	1.70278	0.420764	0.0796165	-0.923875	-0.289406	-0.989879	2
CA10g15740	1.31904	0.699166	0.538402	-0.406447	-1.02705	-1.12311	2
CA10g16020	1.55947	0.897536	-0.390536	-1.03926	-0.479388	-0.547818	2
CA10g18460	1.60044	0.836946	-0.345174	-0.382307	-0.928878	-0.781026	2
CA10g18830	1.62082	-0.49403	0.816882	-0.281164	-0.814334	-0.848172	2
CA10g18860	1.79638	0.53658	-0.52594	-0.408054	-0.877564	-0.521402	2
CA10g18870	1.76195	0.627811	-0.474505	-0.580133	-0.823133	-0.511988	2
CA10g19840	1.81336	0.474939	-0.255941	-0.580954	-0.847846	-0.603562	2
CA10g19910	1.85397	0.456743	-0.460432	-0.612418	-0.59683	-0.641033	2
CA10g19920	1.7707	0.568213	-0.500582	-0.54516	-0.92751	-0.365658	2
CA10g20050	1.87387	0.311977	-0.226352	-0.605563	-0.84544	-0.508493	2
CA10g20820	1.87609	0.34608	-0.310276	-0.512637	-0.805647	-0.593612	2
CA10g21790	1.76948	0.6013	-0.669303	-0.369532	-0.7998	-0.532145	2
CA11g00420	1.36718	0.717253	0.414285	-0.348742	-0.997815	-1.15216	2
CA11g00500	1.72634	0.692874	-0.371938	-0.660846	-0.651176	-0.735253	2
CA11g01860	1.84126	0.436834	-0.325388	-0.507223	-0.797105	-0.648382	2
CA11g02190	1.81285	0.411179	-0.179397	-0.604418	-0.954509	-0.485706	2
CA11g03160	1.69299	0.481404	-0.406154	-0.380652	-1.2548	-0.132788	2
CA11g03410	1.70448	0.742876	-0.428808	-0.671169	-0.653218	-0.694158	2
CA11g03770	1.26797	1.01541	0.31568	-0.813361	-0.945943	-0.839753	2
CA11g04260	1.82602	0.482228	-0.450248	-0.437712	-0.832957	-0.587335	2
CA11g05550	1.88806	0.246517	-0.200243	-0.591808	-0.87493	-0.467591	2
CA11g06060	1.84238	0.0639715	0.088291	-0.492397	-1.08497	-0.417277	2
CA11g06760	1.84352	0.386451	-0.353197	-0.355162	-0.908329	-0.613287	2
CA11g06990	1.68432	0.676132	-0.182128	-0.528877	-0.952537	-0.696915	2
CA11g08600	1.86372	0.359355	-0.284817	-0.441233	-0.725686	-0.771344	2
CA11g10230	1.86245	0.424273	-0.426457	-0.517207	-0.673689	-0.669369	2
CA11g14240	1.5522	-0.00992382	0.185014	-0.486195	-1.50084	0.259745	2
CA11g14620	1.45685	0.794942	0.0459441	-0.882524	-0.226328	-1.18889	2
CA11g14670	1.67583	0.777074	-0.443964	-0.562317	-0.841787	-0.604839	2
CA11g14970	1.82248	0.489925	-0.343236	-0.520957	-0.742661	-0.705549	2
CA11g16790	1.5745	0.907805	-0.283762	-0.762093	-0.762021	-0.674429	2
CA11g18210	1.60019	0.707574	0.0200723	-0.479698	-0.909671	-0.938466	2
CA11g18960	1.62227	0.838337	-0.35948	-0.6356	-0.903524	-0.562007	2
CA11g19010	1.68901	0.666332	-0.448168	-0.61685	-1.02557	-0.264759	2
CA12g00150	1.44519	0.232451	0.600613	-0.93858	-0.0705194	-1.26915	2
CA12g00370	1.68731	0.724385	-0.457181	-0.340915	-0.831066	-0.782531	2
CA12g01410	1.86936	0.310188	-0.277262	-0.365032	-0.862389	-0.674864	2
CA12g01880	1.50047	0.999219	-0.317433	-0.88819	-0.754693	-0.539379	2
CA12g02460	1.68535	0.70956	-0.775877	-0.314239	-0.88058	-0.424217	2
CA12g02740	1.7795	0.578783	-0.545221	-0.381405	-0.591709	-0.839952	2
CA12g04150	1.78027	0.591038	-0.70348	-0.359973	-0.625768	-0.682091	2
CA12g08890	1.82608	0.468271	-0.475872	-0.474632	-0.885782	-0.458064	2
CA12g11460	1.54003	-0.106132	0.824388	-0.603773	-1.14676	-0.507756	2
CA12g11820	1.62623	0.867182	-0.662423	-0.437064	-0.728644	-0.665286	2
CA12g12150	1.68593	0.683558	-0.752134	-0.622229	-0.84568	-0.149446	2
CA12g12220	1.52905	0.724322	-0.522512	-0.457666	-1.28636	0.0131711	2
CA12g15140	1.86701	0.326534	-0.266043	-0.49891	-0.898056	-0.530533	2
CA12g15170	1.62996	0.480778	-0.455769	0.240672	-1.10546	-0.790187	2
CA12g15720	1.45384	0.648973	0.254172	-0.5196	-0.448272	-1.38912	2
CA12g15750	1.80898	0.249533	0.159523	-0.739344	-0.739344	-0.739344	2
CA12g16880	1.87392	0.0617986	0.00510774	-0.284317	-0.954255	-0.702251	2
CA12g17340	1.84278	0.418116	-0.469611	-0.900864	-0.425148	-0.465278	2
CA12g18970	1.7642	0.640046	-0.536119	-0.490444	-0.711156	-0.666522	2
CA12g20130	1.88935	0.247632	-0.125271	-0.617513	-0.689619	-0.704582	2
CA12g20330	1.88209	0.254951	-0.135036	-0.513863	-0.783909	-0.70423	2
CA12g22470	1.72705	0.564817	-0.195318	-0.773882	-0.966699	-0.355972	2
CA12g22910	1.75734	0.631683	-0.387926	-0.532518	-0.746865	-0.721712	2
CA01g00200	0.110811	-0.728874	-1.11466	1.78785	-0.117224	0.0620942	3
CA01g00320	-0.634593	-0.248912	-0.845972	1.13753	1.38006	-0.788113	3
CA01g04230	-0.0729978	-0.606813	-1.38057	1.61361	0.315358	0.131411	3
CA01g04460	-0.856091	0.77828	-0.652043	1.66015	-0.311207	-0.619091	3
CA01g05790	0.580746	0.196625	-0.169231	1.4806	-0.71131	-1.37743	3
CA01g06000	-0.912478	-0.126061	-0.994242	1.5678	0.778793	-0.313806	3
CA01g07040	-0.0141526	-0.493541	-0.488983	1.96472	-0.790955	-0.177093	3
CA01g07900	-0.144678	-0.491728	-1.1329	1.77449	0.387919	-0.393106	3
CA01g11880	-0.901073	-0.685311	-0.694069	1.28112	1.23996	-0.240631	3
CA01g14900	-0.489482	-0.534111	-0.900592	1.86166	0.344594	-0.282065	3
CA01g15760	-0.737766	-0.527975	-0.406681	1.98501	-0.262165	-0.0504271	3
CA01g17090	-0.456268	-0.138426	-1.03655	1.75598	0.488522	-0.613262	3
CA01g17280	-0.321201	0.969804	-1.3477	1.31338	0.0292908	-0.643569	3
CA01g19110	-0.055844	0.19415	-1.89128	0.832202	0.824918	0.0958555	3
CA01g19620	-0.597913	-0.652875	-0.973602	1.01072	1.47583	-0.262159	3
CA01g19880	0.277632	-0.217103	-0.893488	1.71364	0.173292	-1.05398	3
CA01g20150	-1.26444	-0.218123	-0.623897	1.46848	0.868718	-0.230739	3
CA01g25140	-0.108201	0.599908	-1.09909	1.62476	-0.146024	-0.871346	3
CA01g27250	-0.231155	-0.690973	-1.25675	1.04403	1.32762	-0.192769	3
CA01g32470	-0.415498	-0.4612	-1.17786	1.65102	0.660038	-0.256505	3
CA01g33780	-0.513341	-0.605585	-0.649923	1.95574	0.135651	-0.322541	3
CA01g33920	-0.767707	-0.667839	-0.738047	1.13355	1.4128	-0.372761	3
CA01g34780	-0.475219	-0.42928	-0.88496	1.76943	0.591243	-0.571213	3
CA02g00810	-0.397137	0.760555	-0.62285	1.4342	0.163927	-1.33869	3
CA02g06030	0.0570657	-0.184451	-0.578303	1.95946	-0.664653	-0.589114	3
CA02g10130	0.508767	-0.211288	-1.293	1.58166	0.126	-0.712142	3
CA02g11190	-0.365852	0.422813	-0.99826	1.72307	0.065339	-0.847115	3
CA02g12050	-0.536707	-0.0149783	-1.02028	1.81523	0.294375	-0.537638	3
CA02g12060	0.474748	0.69445	-0.970936	1.3734	-0.44795	-1.12372	3
CA02g12070	0.146208	0.294894	-0.989444	1.749	-0.342587	-0.858072	3
CA02g12940	0.343896	-0.137252	-0.783151	1.85213	-0.584998	-0.690626	3
CA02g15880	0.131967	-0.109544	-0.652908	1.40078	0.683838	-1.45413	3
CA02g16200	-0.145113	-0.772437	-0.620598	1.95838	-0.0182994	-0.401933	3
CA02g16250	-0.799529	-0.165234	-1.08296	1.76647	0.122053	0.159195	3
CA02g17320	-0.152089	-1.35465	0.537083	1.41314	0.393908	-0.837392	3
CA02g17630	-0.57554	1.03709	-1.67035	0.58802	0.674178	-0.0533946	3
CA02g17640	-1.11047	0.697215	-1.3366	0.815371	0.910405	0.0240789	3
CA02g17690	-0.499712	0.525091	0.199862	1.37319	-0.0018743	-1.59655	3
CA02g20610	0.656159	-0.185836	-0.82277	0.77373	1.04844	-1.46972	3
CA02g22740	0.321137	-0.520447	-1.56078	1.25891	0.74025	-0.23907	3
CA02g23560	-1.07097	0.442539	-1.37039	0.771362	1.07789	0.149573	3
CA02g24590	-0.174763	1.3151	-1.52599	0.266287	0.705171	-0.585802	3
CA02g25750	-0.902387	-0.615509	-0.884175	1.34518	1.10162	-0.0447311	3
CA02g26120	-0.517286	-0.32339	-0.784332	1.74378	0.63518	-0.753951	3
CA02g30150	-0.648298	0.0533167	-1.195	1.57758	0.670802	-0.4584	3
CA02g30970	-0.435025	-0.829455	-0.5298	1.2733	1.28154	-0.760555	3
CA03g00750	0.880897	0.00465252	-0.370379	0.496987	0.783804	-1.79596	3
CA03g01730	-0.689044	-0.0696795	-0.974854	1.8783	-0.197945	0.0532225	3
CA03g02010	-0.796499	-0.101006	-1.0415	1.22122	1.23115	-0.513369	3
CA03g02020	-0.512882	0.273937	-1.31638	1.08989	1.13629	-0.670859	3
CA03g07690	0.273875	0.51516	-0.770125	0.71786	0.912196	-1.64897	3
CA03g09860	-0.787263	-0.776809	-0.707619	1.14406	1.37973	-0.252091	3
CA03g11780	-0.540908	-0.528295	-0.664187	1.98289	-0.0147222	-0.234774	3
CA03g16260	-1.14182	-0.911041	0.121871	1.23942	1.0793	-0.387732	3
CA03g16270	-0.659954	-0.0105227	0.666069	1.60843	-0.450417	-1.1536	3
CA03g18660	0.0977801	-0.782896	-0.88269	1.77803	0.350346	-0.56057	3
CA03g20660	-0.84055	-0.962935	-0.410943	1.25616	1.2408	-0.282534	3
CA03g23240	-0.535129	-0.329933	-0.974053	1.91138	-0.0397837	-0.0324783	3
CA03g23270	-0.268084	-0.32753	-1.00021	1.93063	-0.303502	-0.0313017	3
CA03g25340	0.346538	-0.644059	-0.909136	1.6938	0.32693	-0.814076	3
CA03g25740	-0.00762546	0.0564989	-1.16153	1.83867	-0.403954	-0.322063	3
CA03g27170	-0.0254272	-0.854726	-0.375647	1.17874	1.20799	-1.13093	3
CA03g27740	-0.535439	-0.171593	-1.21384	1.6955	0.506606	-0.281226	3
CA03g28120	-0.223622	-1.00676	0.0202197	1.44419	0.837697	-1.07172	3
CA03g28630	-0.0927739	-0.501048	-1.56762	1.39081	0.545964	0.224672	3
CA03g29930	0.164379	-0.472541	-0.884619	1.91621	-0.491356	-0.232068	3
CA03g29950	-0.324079	0.410114	-0.515312	1.60228	0.190013	-1.36302	3
CA03g30800	0.543186	0.204086	-1.57602	1.3786	-0.0222037	-0.527648	3
CA03g31740	-0.751105	-0.186278	-0.986459	1.29533	1.19534	-0.566836	3
CA03g32290	-0.584968	-0.607758	-0.625217	1.95614	-0.24448	0.106285	3
CA03g32520	-1.11819	0.195505	0.56572	1.0467	0.669515	-1.35925	3
CA03g32710	-0.276112	-0.137523	-1.29757	1.54121	0.729748	-0.559751	3
CA03g33100	-0.198535	-0.589607	-1.35796	1.59919	0.44941	0.0975068	3
CA03g34830	-0.347363	-0.911696	-0.394304	1.95297	-0.0199589	-0.279644	3
CA03g35510	0.518266	-0.209455	-0.431387	1.76692	-0.93941	-0.704934	3
CA04g00760	-0.123761	0.293584	-1.01298	1.6032	0.331773	-1.09182	3
CA04g00770	-0.107433	0.357045	-1.02808	1.58466	0.292572	-1.09876	3
CA04g02550	0.636389	-0.165928	-0.757626	1.66848	-0.333146	-1.04817	3
CA04g02600	-0.527217	-0.456195	-1.21169	1.53249	0.820021	-0.157407	3
CA04g03310	0.834392	0.303846	-1.06801	0.300388	1.02132	-1.39194	3
CA04g11990	-0.334217	0.780105	-0.564646	1.65194	-0.59824	-0.934942	3
CA04g15050	-0.786862	-0.238201	-1.13014	1.71792	0.214507	0.222782	3
CA04g16190	-0.307167	-0.860237	-1.07341	1.63391	0.585933	0.0209745	3
CA04g16660	-0.54611	-0.544051	0.112146	1.97396	-0.51674	-0.479209	3
CA04g16680	0.763534	-0.655122	-1.32809	1.13096	0.730285	-0.641566	3
CA04g17210	-0.5682	0.0562355	-0.775782	1.91044	0.0266702	-0.64936	3
CA04g17310	0.105229	0.516684	-1.22113	1.21793	0.572705	-1.19141	3
CA04g17320	0.00251283	0.671005	-0.455912	1.61694	-1.0666	-0.767948	3
CA04g18580	-0.143295	-0.648269	-1.29779	1.17669	1.18909	-0.276429	3
CA04g19660	-0.605627	-0.572005	-0.676198	1.90323	0.310932	-0.360327	3
CA04g19670	-0.664799	-0.411287	-0.942774	1.86774	0.0857861	0.0653382	3
CA04g21380	-0.0937633	-0.0588819	-0.988549	1.92114	-0.478186	-0.301763	3
CA04g21580	-0.0274038	0.236324	-0.414616	1.47824	0.306236	-1.57878	3
CA04g22290	0.248546	0.56662	-0.605096	1.33323	0.0291708	-1.57247	3
CA04g22920	-0.708255	-0.599437	-0.564882	1.15964	1.41029	-0.697348	3
CA05g01680	-0.355197	-0.670127	-1.19963	1.58036	0.696699	-0.0521043	3
CA05g05820	-0.317512	-0.426955	-0.799709	1.99396	-0.212282	-0.237505	3
CA05g07060	0.274973	-0.276836	-1.60445	1.30677	0.660148	-0.360604	3
CA05g11420	-1.02844	0.389371	0.72291	1.43836	-0.61847	-0.903731	3
CA05g14990	-0.092629	-0.212046	-1.13955	0.830205	1.4839	-0.869875	3
CA05g16590	-0.540625	-0.599174	-0.81397	1.39189	1.17284	-0.610956	3
CA05g17120	-0.224785	-0.489363	-1.27439	1.35695	1.03869	-0.407099	3
CA05g20680	0.266749	0.266484	-0.895956	1.53623	0.122663	-1.29617	3
CA05g20700	-0.359703	-0.186237	-0.832609	1.77047	0.48644	-0.878359	3
CA06g04680	-0.518141	0.204086	-0.883955	1.74035	0.334058	-0.876402	3
CA06g05400	-1.16686	0.369173	-0.342321	1.11408	1.04821	-1.02228	3
CA06g06240	-0.830586	-0.660904	-0.836041	1.0558	1.42675	-0.155022	3
CA06g06570	-0.172535	0.579718	-0.366522	1.59011	-1.3818	-0.248968	3
CA06g08490	-0.280666	-0.233195	-0.501922	1.68241	0.550492	-1.21712	3
CA06g09290	-0.329961	-0.295563	-0.358425	1.78483	0.364073	-1.16496	3
CA06g11410	-0.771735	-0.639636	-0.688183	1.36425	1.20137	-0.466067	3
CA06g11880	-0.637211	0.237475	-1.41255	1.46034	0.592962	-0.241011	3
CA06g13900	-0.295276	-0.502097	-1.17389	1.75623	0.403529	-0.188491	3
CA06g16390	-1.00102	0.318804	-1.05637	0.789457	1.39835	-0.449222	3
CA06g17330	-0.644007	-0.766391	-0.625038	1.48688	1.06357	-0.515012	3
CA06g18590	0.175414	-0.484033	-1.14262	1.83116	-0.234866	-0.145061	3
CA06g21780	0.419395	-0.115188	-1.51451	1.50414	0.178277	-0.472114	3
CA06g22830	-0.0896564	-0.437656	-1.05438	1.56018	0.802689	-0.781173	3
CA06g26270	0.254849	0.22648	-0.878526	1.56233	0.121821	-1.28695	3
CA06g26560	-1.02797	-0.605615	-0.241418	1.26357	1.23704	-0.625602	3
CA06g28030	-0.2211	-0.367307	-0.958563	1.32974	1.13466	-0.917435	3
CA06g28120	0.08407	-0.692882	-0.7845	1.92133	-0.446355	-0.0816625	3
CA06g28140	-0.160022	-0.0196202	-0.396141	1.70158	0.239589	-1.36539	3
CA07g01530	-0.194805	0.599369	0.0893443	1.56338	-0.897434	-1.15986	3
CA07g03740	-0.998606	1.5033	-1.02463	0.17002	0.723995	-0.374073	3
CA07g10990	-0.314068	-0.439994	-0.966021	1.79229	0.492889	-0.565094	3
CA07g11130	-0.423807	-0.478964	-1.17967	1.74855	0.374564	-0.0406706	3
CA07g11320	-0.27976	-0.513195	-0.835728	0.889569	1.57277	-0.833656	3
CA07g12040	0.37082	-0.708205	-1.35167	1.55359	0.303448	-0.167986	3
CA07g12370	-0.179792	-0.719293	-1.35501	1.29626	0.96637	-0.00853218	3
CA07g13840	-0.454287	0.41934	-0.154573	1.55141	0.112663	-1.47456	3
CA07g17060	-1.42357	0.715823	0.312436	1.06388	0.375681	-1.04425	3
CA07g17440	-0.843037	-0.534828	-0.928325	1.27126	1.22096	-0.186033	3
CA07g18220	-0.397711	0.756774	0.0230344	1.31786	-0.112783	-1.58717	3
CA07g20940	0.214487	-0.16552	-1.00732	1.66056	0.322651	-1.02486	3
CA07g21330	-0.490812	-0.408789	-1.00362	1.79388	0.479395	-0.370052	3
CA08g01320	-0.205286	0.071084	0.253798	1.70721	-0.52276	-1.30405	3
CA08g04410	0.615609	-0.754192	-1.17622	1.59713	0.0563501	-0.338678	3
CA08g05430	-0.0966157	-0.631611	0.0992615	1.91648	-0.44361	-0.843908	3
CA08g07590	-0.756708	-0.352983	-0.911455	1.85961	0.0602778	0.101255	3
CA08g07660	-0.256471	-0.521022	-0.866632	1.96412	-0.122877	-0.197116	3
CA08g08280	0.0519891	0.165536	0.460893	1.52032	-0.979159	-1.21957	3
CA08g09690	-0.0398876	-0.673714	-1.41211	1.45435	0.659704	0.0116536	3
CA08g09950	-0.490134	0.584692	-1.45217	1.4885	0.140593	-0.271474	3
CA08g13430	-0.958361	-0.758029	-0.190148	1.24247	1.25576	-0.591697	3
CA08g14540	-1.61074	-0.00829951	0.568433	0.882474	0.88701	-0.718879	3
CA08g15550	-0.146219	-0.359603	-1.05986	1.75361	0.468702	-0.656636	3
CA08g15590	-0.579544	-0.179964	-0.764587	1.64659	0.753729	-0.876228	3
CA08g16390	0.410736	-0.095643	-1.05449	1.68227	-0.00471569	-0.938158	3
CA08g16400	0.620304	-0.440101	-1.07	1.66892	-0.0831077	-0.696019	3
CA08g16830	-1.24927	-0.117671	-0.0650747	1.08464	1.21879	-0.871408	3
CA08g17720	-0.271583	-0.830808	-1.19241	1.52014	0.706131	0.0685307	3
CA08g18250	-0.284767	-0.0356121	-1.53425	1.13075	1.07718	-0.353288	3
CA08g18360	0.0252294	-0.574995	-0.895276	1.93523	-0.213592	-0.276593	3
CA09g00040	0.722021	-0.482245	-1.40626	1.44947	0.111045	-0.394039	3
CA09g02950	0.0826636	-0.429056	-1.60902	1.43425	0.377272	0.143892	3
CA09g10320	-0.421218	0.0382964	-0.837416	1.82381	0.251194	-0.854668	3
CA09g14040	0.358942	0.0478653	-0.813498	1.76656	-0.395586	-0.964288	3
CA09g16960	0.514977	0.496488	-1.23445	1.36091	-0.086816	-1.0511	3
CA10g00480	-0.262203	-0.32282	-0.960603	1.72805	0.580153	-0.762582	3
CA10g01210	-0.223942	0.0286441	-1.53171	1.61116	0.0711612	0.0446851	3
CA10g01400	-0.226974	0.0044205	-0.766703	1.64394	0.522294	-1.17698	3
CA10g01950	-0.0736579	0.0713995	-1.28805	1.78947	-0.206971	-0.292183	3
CA10g02050	-0.933018	-0.628053	-0.672361	1.41645	1.09511	-0.278129	3
CA10g02560	-0.552763	-0.551988	-0.557409	1.97491	0.098442	-0.411197	3
CA10g02660	-0.0512537	-0.310101	-1.12025	1.68897	0.517667	-0.725032	3
CA10g03940	-0.592919	-0.885201	0.958139	1.4634	-0.0472796	-0.896139	3
CA10g05420	-1.20202	0.251101	0.660806	0.82179	0.792168	-1.32384	3
CA10g08350	-1.52509	0.100728	-0.662454	1.1553	0.943525	-0.0120038	3
CA10g13530	-0.309029	0.963394	-1.21357	1.43595	-0.269079	-0.607665	3
CA10g14410	-0.784175	-0.779	-0.434065	1.75891	0.602715	-0.364387	3
CA10g15200	-0.324634	-0.623795	-1.25976	1.34091	1.04371	-0.176426	3
CA10g18950	-0.513938	0.814517	-1.25445	1.17787	0.624997	-0.848999	3
CA10g19490	-0.627616	-0.659093	-1.03082	1.52743	0.876686	-0.0865855	3
CA10g20440	0.895729	-0.844268	-1.03881	1.44557	0.09576	-0.553983	3
CA10g21620	-0.249003	0.30372	-1.25541	1.66324	0.21389	-0.676436	3
CA10g22160	-0.289681	-0.496912	-0.934569	1.91671	-0.324542	0.128995	3
CA10g22220	-0.342905	-0.647335	-1.08021	1.22023	1.27545	-0.425222	3
CA10g22340	-0.452714	0.610908	-0.853344	1.72195	-0.196084	-0.830715	3
CA11g00450	-0.406942	-0.691381	-0.760328	1.93828	-0.135149	0.0555169	3
CA11g01070	-0.456142	0.19055	-0.760883	1.93445	-0.559809	-0.348163	3
CA11g02050	-0.686682	-0.663128	-0.773956	1.30783	1.25839	-0.442453	3
CA11g02990	0.282374	-0.50082	-0.971462	1.79842	0.0870601	-0.695571	3
CA11g03270	-0.462904	-0.419767	-0.60088	2.0153	-0.114797	-0.416952	3
CA11g04010	-0.049362	0.650268	-1.18292	1.61688	-0.63063	-0.404239	3
CA11g07970	0.0256927	-0.179587	-1.63021	1.34582	0.667586	-0.229302	3
CA11g12290	-0.998977	-0.0538418	-0.0174626	1.80597	-0.850897	0.115203	3
CA11g14330	0.0992565	1.28339	-1.39276	0.863384	-0.0433426	-0.809929	3
CA11g16880	0.376854	0.615358	-1.27978	0.800753	0.760412	-1.2736	3
CA11g17250	-0.575201	-0.276164	0.202562	1.93121	-0.642563	-0.639841	3
CA11g17400	-1.28024	-0.477128	0.0828318	1.12054	1.20367	-0.649671	3
CA11g17840	-0.341175	0.504415	-1.62776	1.38728	0.199942	-0.122707	3
CA11g18430	-0.217953	1.02509	-0.758272	1.41768	-1.08078	-0.385766	3
CA11g18580	-0.299432	-0.874833	-0.910619	1.79389	0.311915	-0.020924	3
CA11g19050	-0.327228	0.305313	-1.5213	1.38506	0.6056	-0.44744	3
CA11g20330	0.504046	0.319699	-1.55876	1.40288	-0.226872	-0.440993	3
CA12g00160	-0.0303018	0.632759	-1.29681	0.657236	1.13308	-1.09597	3
CA12g02250	-0.119719	-0.85545	-1.20715	1.5638	0.59203	0.0264853	3
CA12g03290	-0.734118	1.40006	-1.2889	0.870807	0.0351501	-0.283007	3
CA12g03480	-0.446668	-0.25765	-0.644947	1.81485	0.443997	-0.90958	3
CA12g07650	-0.6817	-0.225219	-0.91821	1.64178	0.773286	-0.589939	3
CA12g14180	0.512964	-0.429453	-1.16925	1.53489	0.378977	-0.82813	3
CA12g18120	-0.300808	-0.545653	-1.35356	1.51018	0.706213	-0.016375	3
CA12g22450	-0.391933	0.679792	-0.603501	1.72195	-0.521345	-0.884961	3
CA01g01690	0.223043	0.60015	-0.0996668	1.24277	-1.72561	-0.240692	4
CA01g02330	1.51639	-0.0773291	-1.27446	0.373937	-0.895966	0.357421	4
CA01g02540	1.30788	0.316449	-1.42138	0.390413	-0.944954	0.35159	4
CA01g02620	1.2333	-0.768644	-1.07864	0.995046	-0.765846	0.38478	4
CA01g02850	1.58704	-0.17416	-1.1877	0.750557	-0.510037	-0.465704	4
CA01g02890	1.01779	0.584466	-1.71071	0.6713	-0.489918	-0.0729216	4
CA01g03940	1.10436	-0.624621	-1.4134	1.16833	-0.120779	-0.113888	4
CA01g04000	1.53868	-0.443939	-0.716452	0.791428	-1.13785	-0.0318646	4
CA01g04020	1.66544	0.188435	-1.39146	0.18473	-0.3982	-0.248946	4
CA01g04310	1.60835	0.15884	-1.12083	0.591461	-0.707793	-0.53003	4
CA01g04390	1.20836	0.973052	-1.2584	0.22196	-0.96282	-0.182156	4
CA01g04870	1.63027	0.352615	-1.11361	0.336255	-0.865494	-0.340033	4
CA01g04890	0.933399	0.54194	-1.54228	0.713624	-0.930823	0.284144	4
CA01g06630	1.1704	0.590506	-1.14768	0.899681	-0.82863	-0.684284	4
CA01g08190	0.944913	-0.396349	-1.23315	1.39604	-0.692898	-0.018553	4
CA01g08330	0.5475	0.247184	-1.26393	1.33384	-1.09891	0.234308	4
CA01g08370	1.6748	-0.00254678	-1.32664	0.338426	-0.133948	-0.550084	4
CA01g09710	1.54405	-0.321127	-0.730006	0.73066	-1.20232	-0.0212516	4
CA01g10360	1.09655	0.280994	-1.33776	0.840771	-1.0862	0.20564	4
CA01g10710	1.23306	0.694702	-1.07491	-0.0240562	-1.2797	0.450906	4
CA01g11110	1.73425	-0.104305	-1.17779	0.347113	-0.121786	-0.677478	4
CA01g19200	1.19092	-0.151579	-0.228313	1.20958	-0.97773	-1.04287	4
CA01g20020	1.42337	-0.401688	-1.27487	0.934473	-0.543206	-0.138074	4
CA01g20890	1.78917	-0.438521	-0.971406	0.512838	-0.41416	-0.477921	4
CA01g21130	0.683936	0.608079	-0.430992	1.04466	-1.68414	-0.221542	4
CA01g24030	1.02084	-0.0169961	-1.15412	1.35102	-0.401052	-0.799694	4
CA01g24040	1.59685	0.0184332	-1.11936	0.6891	-0.493153	-0.691875	4
CA01g24580	0.761215	0.917851	-1.38474	0.800921	-1.00552	-0.0897274	4
CA01g25430	0.800799	0.114152	-0.94423	1.48145	-0.405896	-1.04627	4
CA01g25750	1.36249	-0.728035	-1.38416	0.675324	-0.308406	0.382788	4
CA01g25830	1.54307	0.36031	-1.3308	0.346277	-0.756099	-0.162759	4
CA01g27270	1.08973	0.319573	-0.799331	1.12685	-1.2514	-0.485416	4
CA01g28400	1.1828	0.394497	-1.19304	0.571088	-1.26492	0.309578	4
CA01g30540	1.68208	-0.114334	-1.23346	0.388467	-0.696038	-0.0267176	4
CA01g30590	1.23586	0.401292	-1.4432	0.818165	-0.659672	-0.352452	4
CA01g30730	1.12083	-0.213753	-1.15412	1.33255	-0.518371	-0.567145	4
CA01g33740	1.3444	-0.0068636	-1.20133	1.02881	-0.660849	-0.504167	4
CA01g34200	0.312667	0.928918	-1.83849	0.784157	0.0222851	-0.209538	4
CA01g34830	1.1525	-0.355509	-1.66375	0.772344	-0.249712	0.344132	4
CA02g00730	1.36635	-0.880168	-1.2874	0.817476	-0.135818	0.119558	4
CA02g02520	1.27644	0.717835	-0.923961	0.656631	-1.06268	-0.664271	4
CA02g02710	0.540514	0.328872	-1.26557	1.43885	-0.9596	-0.0830621	4
CA02g05330	1.47128	0.311682	-0.790514	0.682245	-1.18772	-0.486967	4
CA02g08500	1.6652	-0.676813	-1.13317	-0.0162532	-0.405133	0.566173	4
CA02g09730	1.7098	-0.18262	-1.10715	0.466446	-0.764916	-0.121564	4
CA02g10650	1.56475	-0.151929	-1.14628	0.46293	-0.970603	0.24113	4
CA02g10950	1.26698	0.622163	-1.44541	-0.158072	-0.795775	0.510112	4
CA02g10960	0.385611	0.90176	-1.30448	1.25217	-0.671607	-0.563448	4
CA02g12080	1.22655	0.51167	-0.860505	0.912018	-0.721708	-1.06802	4
CA02g13140	1.21612	0.087512	-1.59782	0.783522	-0.581371	0.0920432	4
CA02g17030	0.165865	0.158399	-0.17551	1.66995	-1.39619	-0.422508	4
CA02g17900	0.915176	-0.327352	-0.683711	1.57164	-0.61778	-0.857975	4
CA02g18350	1.42248	-0.185271	-1.2981	0.919199	-0.280994	-0.577306	4
CA02g20350	0.98055	0.363043	-1.01903	1.03586	-1.33973	-0.0206982	4
CA02g21860	0.772671	0.368393	-1.60307	0.987944	-0.802913	0.276979	4
CA02g24480	1.70156	-0.601595	-1.04367	0.10835	-0.642785	0.478133	4
CA02g25070	1.16827	0.0918369	-1.38968	0.985237	-0.85134	-0.00432395	4
CA02g25560	1.48026	-0.0263236	-1.46172	0.662138	-0.424642	-0.229715	4
CA02g25850	1.4681	0.43102	-1.40036	0.413758	-0.69118	-0.221335	4
CA02g25890	1.01175	-0.413451	-1.70113	0.914691	-0.0750767	0.263222	4
CA02g26000	1.6093	-0.0691258	-1.42419	0.430928	-0.418008	-0.128907	4
CA02g26210	1.5023	-0.0259163	-1.25432	0.667713	-0.849482	-0.040294	4
CA02g26410	1.79462	-0.390715	-0.918916	0.349915	-0.811988	-0.0229122	4
CA02g27770	1.46469	0.0131004	-1.39471	0.71613	-0.595918	-0.20329	4
CA02g28060	1.39505	0.555375	-1.07153	0.576222	-1.04888	-0.406245	4
CA02g28220	1.43883	-0.102328	-1.60546	0.421955	0.199212	-0.352215	4
CA02g29500	0.793135	0.263252	-1.29809	1.36768	-0.326209	-0.799766	4
CA02g30170	1.14872	-0.510469	-1.62715	0.840807	-0.0907585	0.238851	4
CA03g00490	1.63921	-0.20194	-1.29358	0.0480779	-0.633553	0.441781	4
CA03g01810	0.694103	0.637647	-1.31871	1.1342	-0.110942	-1.0363	4
CA03g01900	1.11451	0.819978	-1.19961	0.0125357	-1.20044	0.453021	4
CA03g02050	1.57714	-0.565334	-0.692138	0.949628	-0.692138	-0.57716	4
CA03g05330	0.653541	0.146206	-1.13343	1.34058	-1.19727	0.190372	4
CA03g05350	1.54195	-0.519034	-1.15527	0.461907	-0.777437	0.447883	4
CA03g05610	1.16972	-0.541597	-1.16431	1.23621	-0.673722	-0.0263102	4
CA03g06240	0.117065	0.534098	-0.157325	1.16251	-1.81638	0.160026	4
CA03g09290	1.21326	-0.537328	-1.66186	0.0670999	0.61891	0.299916	4
CA03g11170	1.14741	-0.328784	-1.41506	0.90995	-0.74659	0.433075	4
CA03g11770	1.42144	-0.831543	-0.873734	0.834392	-0.857029	0.306474	4
CA03g12060	1.69727	-0.665319	-1.11583	0.212447	-0.499118	0.370556	4
CA03g14390	1.35641	0.524151	-1.45503	0.543542	-0.443889	-0.525192	4
CA03g17140	1.4538	0.064494	-1.36424	0.677088	-0.745211	-0.0859338	4
CA03g17300	1.71892	0.0495557	-1.17834	0.342582	-0.692216	-0.240507	4
CA03g20630	1.28644	0.49402	-0.98432	0.447814	-1.38286	0.138902	4
CA03g20750	1.41719	-0.470246	-1.12894	0.944445	-0.777011	0.0145542	4
CA03g23570	0.782055	0.841971	-1.23379	0.879166	-0.0968287	-1.17257	4
CA03g23910	1.46212	-0.150336	-1.43495	0.559374	-0.649676	0.213467	4
CA03g25350	1.21783	-0.794165	-1.46685	0.844595	0.126314	0.0722765	4
CA03g27370	1.48973	-0.464814	-1.2748	0.44293	-0.698495	0.505448	4
CA03g28570	1.55781	0.172264	-1.19205	0.64617	-0.636057	-0.548135	4
CA03g29450	1.52088	-0.220966	-1.23899	0.732941	-0.750965	-0.0429063	4
CA03g30230	0.708417	-0.0482217	-0.11197	1.51122	-0.831177	-1.22827	4
CA03g30710	1.49482	-0.188888	-1.61776	0.303038	-0.0975969	0.106382	4
CA03g31430	0.0929611	0.977276	-1.49958	1.13046	-0.713754	0.012635	4
CA03g31510	0.329473	0.824315	-1.3363	1.04524	-1.12476	0.262032	4
CA03g31760	0.788506	0.328269	-1.61693	1.00629	-0.760669	0.25454	4
CA03g32620	1.55455	-1.09529	-1.03818	0.537278	0.111274	-0.0696264	4
CA03g32660	1.56338	-0.122715	-1.20132	0.670491	-0.797082	-0.112762	4
CA03g33450	1.40082	0.1974	-1.45378	0.482149	-0.791038	0.164445	4
CA03g35810	1.02894	-0.631092	-1.11211	1.43087	-0.326307	-0.390312	4
CA03g35970	1.53643	0.056942	-1.09334	0.0981327	-1.09035	0.49218	4
CA04g00180	0.962968	0.0353689	-1.63592	0.999561	-0.587538	0.225562	4
CA04g00460	1.23974	0.458394	-1.31439	0.52564	-1.10103	0.191651	4
CA04g01300	1.50148	0.637445	-1.12215	0.154105	-1.016	-0.154869	4
CA04g01320	1.51143	-0.254908	-1.34103	0.053159	0.667185	-0.635839	4
CA04g02590	1.56803	0.102658	-1.4908	0.301345	-0.466049	-0.0151844	4
CA04g03630	1.5547	-0.0479019	-1.54541	0.302428	-0.313634	0.0498219	4
CA04g10910	1.39864	0.271464	-1.29079	-0.00185535	-0.973822	0.596368	4
CA04g15010	1.10151	0.118735	-1.68708	0.903123	-0.13004	-0.306252	4
CA04g15420	1.24968	0.268483	-1.47088	0.557123	-0.897885	0.293482	4
CA04g15710	1.64978	-0.41628	-1.05938	0.635431	-0.759189	-0.0503622	4
CA04g15780	1.67826	-0.206362	-1.02743	0.55476	-0.872619	-0.126615	4
CA04g17180	1.10991	0.51684	-1.20132	0.871142	-1.12702	-0.169552	4
CA04g17560	1.27954	0.629038	-1.25488	0.570094	-0.212816	-1.01098	4
CA04g18080	1.41053	0.387908	-1.44632	0.292118	-0.809581	0.165349	4
CA04g18160	1.21362	-0.087366	-1.7954	0.303547	0.4446	-0.079	4
CA04g18170	1.70905	0.199441	-1.14114	0.28609	-0.750837	-0.30261	4
CA04g18840	1.22583	-0.0166831	-1.38803	0.997997	-0.755221	-0.0638866	4
CA04g18900	0.772797	0.870519	-1.26757	0.8834	-1.11182	-0.147325	4
CA04g19520	1.48351	0.23022	-1.2495	0.683127	-0.746972	-0.400389	4
CA04g20920	1.46511	-0.137345	-1.27862	0.491085	-0.907547	0.367316	4
CA04g22830	1.71342	0.082824	-1.11627	0.397337	-0.729821	-0.347496	4
CA04g22840	1.36368	0.134926	-1.26995	0.870685	-0.82082	-0.278515	4
CA05g00750	1.66407	-0.083707	-1.25772	0.344536	-0.72136	0.0541738	4
CA05g01180	1.3139	0.551644	-1.07644	0.767493	-0.849379	-0.707213	4
CA05g01920	1.63385	0.268707	-1.00362	0.456975	-0.925967	-0.429947	4
CA05g03900	0.731367	1.03935	-1.15245	0.927983	-0.780298	-0.765952	4
CA05g04110	1.41202	0.601155	-1.14466	0.535607	-0.877998	-0.526131	4
CA05g05510	1.29474	-0.0148526	-0.995083	0.589256	0.45852	-1.33258	4
CA05g06190	1.63463	-0.530604	-0.76443	0.83561	-0.779024	-0.396184	4
CA05g09660	1.52427	0.453968	-1.06745	0.231931	-1.13009	-0.0126301	4
CA05g09750	1.7311	-0.669123	-1.21222	0.0727916	-0.158519	0.235969	4
CA05g09790	1.42605	-0.635684	-1.27202	0.0101047	0.881135	-0.409588	4
CA05g13170	1.72116	-0.0845302	-1.22704	0.332194	-0.63487	-0.106916	4
CA05g13880	1.64327	0.004353	-1.43806	0.153774	-0.448101	0.0847724	4
CA05g15160	0.854281	0.946931	-1.45627	0.607753	-0.939833	-0.0128662	4
CA05g16600	0.587014	0.492686	-1.14697	1.38157	-1.06009	-0.254209	4
CA05g18830	0.969569	0.8108	-0.878032	0.888602	-1.24062	-0.550322	4
CA05g20630	1.22272	0.0456211	-1.62484	0.832897	-0.404869	-0.0715265	4
CA06g00420	0.702119	0.664392	-1.97272	0.143538	0.383596	0.0790709	4
CA06g02300	1.55064	0.614795	-1.11236	0.225149	-0.876358	-0.401862	4
CA06g03270	1.60778	-0.361755	-0.935732	0.388935	-1.06125	0.362018	4
CA06g03790	1.01334	0.427008	-1.26306	1.14124	-0.768344	-0.55019	4
CA06g04710	1.59865	-0.758501	-1.18409	0.622883	-0.280994	0.00205068	4
CA06g04960	1.48885	-0.423937	-1.12575	0.822131	0.0498106	-0.81111	4
CA06g06850	1.72881	-0.183325	-1.0465	0.228915	-0.89551	0.167604	4
CA06g07870	1.50091	0.0980752	-1.03956	0.749281	-1.00019	-0.308519	4
CA06g09880	1.48249	0.569404	-1.25019	0.35439	-0.824195	-0.331896	4
CA06g12240	1.62005	0.0591439	-0.758414	0.689152	-0.918749	-0.691179	4
CA06g12630	1.11077	0.266306	-0.927097	1.15511	-1.12914	-0.475945	4
CA06g17600	1.6114	0.319611	-1.20376	0.261526	-0.878431	-0.110351	4
CA06g18610	1.67091	-0.784312	-1.17621	0.398577	-0.20387	0.0949029	4
CA06g18800	0.916288	0.62926	-0.761696	1.14449	-0.877129	-1.05121	4
CA06g18810	1.32052	0.336256	-0.785767	0.937393	-0.82714	-0.981259	4
CA06g18990	1.4909	0.0428903	-0.685332	0.501894	-1.43085	0.0804943	4
CA06g20670	1.63902	0.370055	-1.25678	0.162306	-0.733504	-0.181104	4
CA06g20790	1.02015	0.109042	-1.52636	1.15377	-0.368183	-0.388421	4
CA06g26340	1.18759	0.580086	-1.58567	0.615416	-0.253607	-0.543816	4
CA06g26860	1.21555	-0.0568142	-1.62278	0.885701	-0.289664	-0.131994	4
CA06g27560	1.56899	-0.427949	-1.30596	0.210352	-0.572412	0.526972	4
CA07g00240	0.820231	0.724535	-1.02777	1.13206	-1.05335	-0.595697	4
CA07g00350	1.54714	-0.835996	-0.696596	0.924754	-0.720539	-0.218768	4
CA07g01570	1.51392	-0.38817	-1.20913	0.576771	-0.812829	0.31944	4
CA07g06210	0.7344	0.034046	-1.2698	1.48206	-0.781638	-0.199067	4
CA07g06760	0.924085	0.307843	-1.03306	0.860241	-1.44695	0.387837	4
CA07g07540	1.69305	-0.595509	-1.23099	0.457743	-0.189577	-0.134721	4
CA07g12240	1.29761	0.110844	-0.79563	1.05842	-1.11321	-0.558038	4
CA07g17360	1.36652	-0.673338	-1.13817	0.963003	-0.660428	0.142412	4
CA07g17630	1.22023	-0.196738	-0.554379	0.959857	-1.49637	0.0674069	4
CA07g18620	1.2041	0.544799	-1.30429	0.804844	-0.873529	-0.375923	4
CA07g19750	1.10992	-0.418038	-1.47015	1.16215	-0.25398	-0.129914	4
CA07g20350	1.14912	0.133153	-0.625954	1.16474	-0.553275	-1.26778	4
CA08g00270	0.957175	-0.215274	-1.01096	1.27737	-1.16575	0.157438	4
CA08g02680	1.52176	0.632276	-1.34312	0.146485	-0.459361	-0.498035	4
CA08g02980	1.71304	-0.294688	-1.37812	-0.0198787	-0.208723	0.188375	4
CA08g03060	1.53158	-0.207698	-1.45424	0.507872	-0.477825	0.100304	4
CA08g08000	1.00488	0.850744	-1.61271	0.512713	-0.135703	-0.619923	4
CA08g08700	1.0599	0.00592494	-1.59538	0.861812	0.350307	-0.682566	4
CA08g10460	1.0022	-0.484786	-1.51761	0.984065	0.502486	-0.486359	4
CA08g10470	1.30975	0.317308	-1.34408	0.217805	0.525653	-1.02643	4
CA08g11280	0.974817	1.01096	-1.33529	0.288307	-1.06977	0.130984	4
CA08g11600	1.73029	-0.0151042	-1.08925	0.377613	-0.796114	-0.207428	4
CA08g18400	1.33458	0.0897901	-1.32215	0.68867	-0.976707	0.185826	4
CA08g18550	0.598717	-0.263798	0.180456	1.12658	-1.80133	0.159378	4
CA08g19020	1.68031	0.217384	-1.17978	0.371021	-0.603067	-0.485873	4
CA08g19210	1.51376	0.335363	-1.05651	0.655674	-0.748509	-0.69977	4
CA08g19460	1.67677	0.056039	-1.37468	-0.0018851	-0.518784	0.162531	4
CA08g19630	1.73113	-0.0763475	-1.18774	0.140548	-0.740999	0.133405	4
CA09g01980	1.33416	0.432444	-0.954624	0.359998	-1.39387	0.221883	4
CA09g02560	1.30516	-0.251892	-0.93672	1.21109	-0.602068	-0.725567	4
CA09g02570	1.55035	-0.105528	-0.942707	0.86725	-0.626039	-0.743326	4
CA09g02940	1.09605	-0.0785063	-1.61036	0.940513	-0.530395	0.182696	4
CA09g04740	1.14891	-0.305695	-0.721012	1.38763	-0.728514	-0.781317	4
CA09g04750	1.83046	-0.452713	-0.864031	0.464537	-0.446482	-0.531771	4
CA09g05100	1.2337	-0.738995	-1.13034	1.03287	-0.702846	0.305611	4
CA09g12390	1.22625	-0.180694	-1.19016	0.872816	-1.07833	0.350111	4
CA09g16790	1.62496	-0.411437	-1.01751	0.791507	-0.636637	-0.350879	4
CA09g17110	1.30495	0.0402851	-0.948777	0.534011	-1.381	0.450527	4
CA09g17850	1.77666	-0.482231	-0.889096	0.494907	-0.741929	-0.158308	4
CA10g00740	1.50415	-0.132392	-0.967681	0.155203	-1.17494	0.615657	4
CA10g00830	1.44576	-0.20722	-1.2086	0.935672	-0.662329	-0.303281	4
CA10g01720	1.04323	0.160199	-1.31856	0.958702	0.238708	-1.08227	4
CA10g02480	1.46033	0.638415	-1.23408	0.230547	-0.924437	-0.170775	4
CA10g02930	1.72458	-0.0213791	-1.24753	0.256285	-0.629743	-0.0822134	4
CA10g03400	1.75369	-0.0336175	-1.13011	0.240648	-0.764189	-0.0664207	4
CA10g03830	1.54413	-0.335124	-0.947687	0.939726	-0.62186	-0.579183	4
CA10g07770	1.49328	-0.649549	-1.37418	0.650004	0.0630889	-0.182645	4
CA10g11290	1.12698	0.0199603	-1.29199	1.01314	-1.00721	0.139111	4
CA10g13410	1.16465	0.671299	-1.25773	0.806988	-0.707061	-0.67815	4
CA10g14010	1.4873	0.301189	-1.43852	0.0848673	-0.730328	0.295493	4
CA10g14470	1.19585	0.363822	-1.65843	0.580294	-0.583185	0.101659	4
CA10g14840	1.4515	-0.372981	-1.25335	0.520492	-0.825706	0.480046	4
CA10g16540	1.54681	0.181263	-1.08646	0.689195	-0.795028	-0.535781	4
CA10g16560	1.36349	0.192351	-1.15533	0.927897	-0.777775	-0.550628	4
CA10g18330	0.722843	0.271588	-1.6192	1.21963	-0.539822	-0.0550442	4
CA10g18450	1.24572	-1.11744	-0.775903	1.17738	-0.0765225	-0.453229	4
CA10g19060	1.71315	-0.470799	-0.965454	0.592797	-0.736317	-0.133378	4
CA10g19590	1.71234	0.0874701	-1.27938	0.271936	-0.262832	-0.529537	4
CA10g19790	1.55994	-0.530257	-1.15157	0.777665	-0.592	-0.0637779	4
CA10g19860	1.56858	-0.113646	-1.42005	0.223151	-0.591085	0.333045	4
CA10g19880	1.75672	-0.0669601	-1.05308	0.35208	-0.800714	-0.188052	4
CA10g20030	1.53714	0.325441	-1.08041	0.567401	-0.931081	-0.418494	4
CA10g21640	1.29166	0.297743	-1.36432	0.849306	-0.333319	-0.741063	4
CA10g21740	1.05453	-0.504539	-1.1917	1.24278	-0.794551	0.193483	4
CA11g00730	1.49839	0.280985	-1.3377	0.588884	-0.580993	-0.449569	4
CA11g00740	1.39486	-0.0424391	-1.21271	0.969208	-0.436839	-0.67209	4
CA11g00880	1.6933	-0.0859993	-1.06736	0.376535	-0.918853	0.00237909	4
CA11g01040	1.549	0.0443458	-1.26798	0.653984	-0.694116	-0.285234	4
CA11g01310	1.51033	-0.609474	-1.22793	0.605595	0.326637	-0.60516	4
CA11g03110	1.64339	-0.0590403	-1.36305	0.42097	-0.156239	-0.486032	4
CA11g03300	1.7108	-0.27641	-1.08937	0.393775	-0.80648	0.0676893	4
CA11g06020	1.31339	-0.241463	-1.55579	0.848399	-0.252988	-0.111554	4
CA11g06320	1.56925	0.539937	-1.20445	0.170224	-0.84447	-0.230493	4
CA11g06970	1.68591	-0.386491	-0.943992	0.72794	-0.526218	-0.557149	4
CA11g07580	1.37282	0.318604	-1.20503	0.391482	-1.15419	0.276316	4
CA11g11350	1.34053	0.444055	-1.27069	0.303474	-1.10331	0.285942	4
CA11g13230	1.37146	0.312443	-1.62671	0.246506	0.214494	-0.518195	4
CA11g15390	1.50955	0.0301886	-1.38485	0.615801	-0.63669	-0.134003	4
CA11g17090	1.3933	-0.507457	-0.73053	1.17316	-0.73053	-0.597947	4
CA11g17430	1.57317	0.128035	-1.01271	0.323835	-1.16415	0.151815	4
CA11g17850	1.19508	0.38826	-0.952303	0.98281	-1.15763	-0.456219	4
CA11g18830	1.36863	0.565992	-1.13287	0.296846	-1.19409	0.0954927	4
CA11g19210	1.56213	-0.724836	-1.31271	0.520608	0.117233	-0.162421	4
CA12g01210	1.29783	0.171926	-1.341	0.939702	-0.66453	-0.403935	4
CA12g02630	1.00855	0.212863	-1.32034	0.97165	-1.09564	0.222912	4
CA12g04120	1.78748	-0.163608	-1.22522	0.188067	-0.479781	-0.106933	4
CA12g04860	1.54773	-0.680455	-1.24531	0.727612	-0.184435	-0.165137	4
CA12g10660	1.71341	-0.160645	-1.06861	0.22049	-0.899872	0.195223	4
CA12g13690	1.43268	0.296149	-1.5813	0.214394	-0.532907	0.170985	4
CA12g16060	1.27677	0.445484	-1.56757	0.416901	-0.719941	0.148359	4
CA12g16750	1.38956	-0.528776	0.0900754	0.847541	-1.3714	-0.427001	4
CA12g18980	1.75447	-0.341388	-0.985556	0.575284	-0.511582	-0.491227	4
CA12g20600	1.61135	0.282293	-1.24024	0.293327	-0.827951	-0.118776	4
CA12g22490	1.66244	-0.849022	-1.07226	0.296849	-0.391067	0.353063	4
CA01g00150	-0.454907	-0.67615	-0.949229	0.736657	-0.32556	1.66919	5
CA01g01300	0.046249	-0.791515	-1.08056	0.614546	-0.417215	1.6285	5
CA01g02460	-0.490646	-0.54061	0.471412	0.032882	-1.16915	1.69611	5
CA01g02510	0.0749273	-0.443219	-1.11	0.446447	-0.674497	1.70634	5
CA01g02690	-0.0684923	-0.0901228	-1.1064	0.0988286	-0.656527	1.82271	5
CA01g02950	-0.424846	-0.369614	-0.856644	1.08039	-0.858966	1.42968	5
CA01g03560	-0.184417	0.0988638	-1.63067	-0.357876	0.941915	1.13219	5
CA01g03630	-0.534994	-0.509811	-1.01704	1.03649	-0.441141	1.46649	5
CA01g03910	-0.483313	0.0425349	-0.823942	1.04854	-1.10906	1.32524	5
CA01g04220	-0.289993	-0.437041	-1.20214	0.462997	-0.264543	1.73072	5
CA01g04450	-1.16891	-0.56398	-0.535434	0.325437	0.251868	1.69102	5
CA01g05110	-0.10835	0.329535	-0.822249	-0.450907	-0.786824	1.83879	5
CA01g07270	-0.350934	-0.507248	-0.67079	0.025584	-0.480955	1.98434	5
CA01g08130	0.308546	-0.341904	-0.980604	-0.243375	-0.591298	1.84864	5
CA01g09730	-0.433743	-0.607266	-1.22478	0.467155	0.155254	1.64338	5
CA01g10740	-0.483647	-0.585614	-0.463429	0.263993	-0.656753	1.92545	5
CA01g12140	-0.306248	-0.39906	-1.01981	0.402706	-0.494295	1.81671	5
CA01g12720	-0.625255	-0.389818	-0.964702	0.615011	-0.370451	1.73522	5
CA01g18640	-0.0142688	-0.603869	-0.665968	0.8844	-1.09041	1.49012	5
CA01g18880	-0.580532	-0.33725	-0.963715	0.469489	-0.390169	1.80218	5
CA01g19070	-0.86124	1.21993	0.109027	-0.431561	-1.15193	1.11578	5
CA01g19240	-0.512164	0.227653	-0.920383	0.610712	-0.985341	1.57952	5
CA01g19460	-1.15742	-0.774717	-0.426029	0.949728	0.0024788	1.40596	5
CA01g20030	0.146405	-1.12767	-1.09993	0.662364	-0.0157758	1.43461	5
CA01g20040	-0.0618019	-0.594158	-0.690942	-0.322535	-0.320317	1.98975	5
CA01g21340	-0.598543	-0.626896	-0.767869	0.857787	-0.499625	1.63515	5
CA01g21500	-0.450334	-0.547237	-0.649412	0.352003	-0.600228	1.89521	5
CA01g24340	-0.332123	-0.716025	-1.04621	0.702218	-0.257953	1.65009	5
CA01g27480	-0.109898	-0.901875	-1.23837	0.746813	0.0612824	1.44205	5
CA01g28040	-0.599611	-0.691928	-0.812609	0.837844	-0.366253	1.63256	5
CA01g28810	-0.674241	0.0753039	-0.38302	0.851618	-1.28747	1.41781	5
CA01g29710	0.0679903	-0.466124	-1.09238	0.572812	-0.731864	1.64957	5
CA01g30320	-0.573378	-0.237197	-1.19106	0.569511	-0.244806	1.67693	5
CA01g32000	-1.11356	-0.605409	-0.701982	0.465494	0.356399	1.59906	5
CA01g34550	-0.294154	0.025366	-1.17671	0.429442	-0.681	1.69706	5
CA02g01870	0.330812	-0.512615	-0.696739	-0.531262	-0.492248	1.90205	5
CA02g02040	-0.267581	-0.179417	-1.14061	0.654249	-0.701994	1.63535	5
CA02g02540	-0.418248	-0.181629	-1.27872	0.804121	-0.44589	1.52037	5
CA02g03200	-0.448917	-0.647925	-0.942331	0.769962	-0.388231	1.65744	5
CA02g08170	-0.912804	-0.504062	-0.638525	0.232765	-0.0346878	1.85731	5
CA02g08880	-0.516795	-1.14166	-0.750097	0.47629	0.344342	1.58792	5
CA02g09470	-0.423391	-0.348076	-0.0893415	-0.316926	-0.807133	1.98487	5
CA02g11210	-0.0316005	-0.107321	-1.4399	0.742751	-0.585207	1.42128	5
CA02g11830	0.0496562	-0.389346	-0.941927	-0.0659191	-0.560422	1.90796	5
CA02g12230	-0.867679	-0.0507335	-0.752076	1.16579	-0.794673	1.29937	5
CA02g13560	-0.375364	-0.320074	-0.8027	0.0592523	-0.520239	1.95912	5
CA02g14010	-0.338682	-0.586516	-0.668591	-0.0472788	-0.351109	1.99218	5
CA02g14370	-0.563955	-0.71612	-0.775594	0.155086	0.0182448	1.88234	5
CA02g15510	0.14882	-0.0729881	-1.15131	-0.00260661	-0.699074	1.77716	5
CA02g16090	-0.511476	-0.687582	-1.06604	0.783585	-0.101181	1.5827	5
CA02g18020	-0.315775	-0.537506	-1.04251	0.671106	-0.465675	1.69036	5
CA02g18240	-0.328234	0.306761	-0.883508	0.0354776	-0.914006	1.78351	5
CA02g18400	-0.57121	-0.701734	-0.834379	0.984604	-0.40957	1.53229	5
CA02g19630	-0.256025	-0.738072	-1.19906	0.718411	-0.0837269	1.55847	5
CA02g20200	-0.576142	-0.395964	-0.802495	0.647648	-0.622444	1.7494	5
CA02g20530	0.0822349	-0.764493	-1.06987	0.747167	-0.546552	1.55151	5
CA02g21850	-0.478533	-0.65138	-0.920081	0.58199	-0.286765	1.75477	5
CA02g23130	-0.328682	-0.633487	-1.04594	0.990565	-0.465327	1.48287	5
CA02g23780	-0.365677	0.434214	-0.848249	-0.382884	-0.67086	1.83346	5
CA02g24270	0.143705	-0.0933933	-1.01532	-0.568959	-0.337445	1.87141	5
CA02g24570	-0.485404	-0.383011	-1.21457	0.692967	-0.225928	1.61594	5
CA02g25180	-0.534597	-0.877513	-0.697711	1.0895	-0.425211	1.44553	5
CA02g25610	-0.499285	-0.245321	-0.857327	0.437047	-0.659739	1.82463	5
CA02g26820	-0.370393	-0.57265	-1.11496	0.35057	-0.0712709	1.7787	5
CA02g27060	-0.541329	-0.370575	-1.12833	0.452119	-0.162776	1.75089	5
CA02g30670	-0.452882	-0.101327	-1.43458	0.688923	-0.188861	1.48873	5
CA03g01960	-1.0802	0.0136756	-0.887309	0.718754	-0.322239	1.55731	5
CA03g05480	0.0846914	-0.56409	-1.19868	0.838727	-0.624856	1.4642	5
CA03g06170	0.543498	-0.962207	-0.745275	-0.164185	-0.41164	1.73981	5
CA03g06190	-0.337085	-0.671442	-0.703492	0.447221	-0.580196	1.84499	5
CA03g06530	-0.433906	-0.428287	-0.566285	0.809765	-1.00603	1.62475	5
CA03g08700	-0.487299	-0.832618	-0.96508	0.696624	-0.0398273	1.6282	5
CA03g08930	-0.667461	0.791476	-0.98338	0.281391	-0.876092	1.45407	5
CA03g14190	-0.324674	-0.410058	-1.45029	0.84994	-0.0429034	1.37799	5
CA03g15980	0.0109078	0.135992	-1.14838	-0.273482	-0.540446	1.81541	5
CA03g16950	-0.263172	-0.419212	-1.19223	0.914684	-0.529051	1.48898	5
CA03g17570	-0.630511	0.943349	-1.31811	0.73669	-0.701281	0.969861	5
CA03g18170	-0.438057	-0.708123	-1.27673	0.603703	0.33627	1.48294	5
CA03g18860	-0.274068	-0.511415	-1.00025	0.344557	-0.398703	1.83988	5
CA03g18900	-0.297017	-0.921433	-1.04022	0.309565	0.272636	1.67646	5
CA03g19240	-0.768607	-0.298561	-0.798272	-0.121457	0.073059	1.91384	5
CA03g19920	0.253996	-0.810758	-0.879965	-0.0535678	-0.348119	1.83841	5
CA03g20180	-0.600866	-0.562072	-0.868004	1.23452	-0.531418	1.32784	5
CA03g21010	-0.667114	-0.729925	-0.730933	-0.309825	0.760374	1.67742	5
CA03g22880	-0.405221	-0.486071	-0.516872	-0.136848	-0.476517	2.02153	5
CA03g22890	-0.767545	-0.797371	-0.856346	0.481351	0.288626	1.65129	5
CA03g25330	-0.26574	-0.439478	-0.522628	-0.328269	-0.475854	2.03197	5
CA03g25520	-0.310288	-0.5641	-0.615494	-0.0748203	-0.437676	2.00238	5
CA03g27980	-0.386017	-0.961195	-1.09761	0.837877	0.199669	1.40728	5
CA03g32310	-0.491135	-0.723114	-1.15662	0.552306	0.223906	1.59466	5
CA03g34080	-0.539509	-0.80579	-1.05786	0.619508	0.196827	1.58683	5
CA03g34110	-0.655939	-0.565626	-0.722507	0.780878	-0.523282	1.68648	5
CA03g34850	-0.816578	-0.820818	-0.76445	0.711036	0.090395	1.60042	5
CA03g36160	-0.147569	-0.727875	-1.069	0.533863	-0.301129	1.71171	5
CA04g02510	-0.271427	0.0330193	0.0819155	0.806525	-1.74923	1.0992	5
CA04g02670	-0.259191	-0.508888	-0.979544	0.0566475	-0.222557	1.91353	5
CA04g04510	-0.399084	-0.555642	-1.26575	0.931989	-0.140343	1.42883	5
CA04g05430	-0.569581	-0.57732	-0.760203	0.630042	-0.491064	1.76813	5
CA04g08130	-0.436529	-0.442443	-1.16366	0.387922	-0.105399	1.76011	5
CA04g08990	-0.873209	0.269501	-0.0415857	1.24125	-1.40361	0.807659	5
CA04g11360	0.193469	-1.11989	0.430365	-0.47396	-0.704125	1.67415	5
CA04g13540	-0.167292	-0.208212	-0.771764	0.708961	-1.14729	1.5856	5
CA04g16690	-0.0535354	-1.03513	-1.14997	0.00605252	0.880755	1.35183	5
CA04g19720	0.00140382	-0.513488	-0.598941	0.413717	-1.05906	1.75637	5
CA04g21250	-0.00699234	-0.785699	-1.24241	-0.292947	1.01685	1.3112	5
CA04g21510	-0.712601	-0.694785	-0.700161	0.978808	-0.416487	1.54523	5
CA04g21610	-0.731033	-0.374589	-1.13607	1.2013	-0.204471	1.24486	5
CA04g21720	0.243772	-0.282897	-1.04272	-0.0251144	-0.703493	1.81045	5
CA04g21900	-0.564264	-0.471801	-0.829235	0.197293	-0.24797	1.91598	5
CA04g22020	-0.730309	-0.846192	0.0628546	1.4332	-0.878842	0.959289	5
CA04g22910	-0.626558	0.126147	0.31548	0.378548	-1.56819	1.37458	5
CA05g00270	0.0115321	-0.434708	-1.02741	0.925622	-0.91241	1.43738	5
CA05g01140	-0.549134	0.406229	-1.27249	0.5921	-0.643036	1.46633	5
CA05g01250	-0.736494	-0.282295	-1.18196	1.21262	-0.220844	1.20898	5
CA05g04290	0.0499444	-0.56365	0.350747	0.631326	-1.65695	1.18858	5
CA05g04910	-0.667767	-0.635185	-0.658049	0.662507	-0.454301	1.7528	5
CA05g05360	-0.868397	-0.30733	-1.20088	0.920802	0.0947456	1.36106	5
CA05g06130	-0.581527	-0.660659	-0.682816	0.484004	-0.394539	1.83554	5
CA05g06330	-0.891499	-0.831231	-0.41287	0.313907	0.0203397	1.80135	5
CA05g06630	-0.575037	-0.257627	-1.09404	0.66245	-0.409035	1.67329	5
CA05g07270	-0.470597	-0.443576	-0.53911	-0.321542	-0.255554	2.03038	5
CA05g07490	-0.79898	-0.400761	-0.804995	1.29471	-0.546282	1.25631	5
CA05g09670	-0.524998	-0.445512	-0.641322	0.260344	-0.575968	1.92746	5
CA05g13390	-0.950047	0.0577107	-1.04776	0.284444	-0.0510348	1.70668	5
CA05g13530	-0.939973	-0.851688	-0.534388	0.142883	0.499135	1.68403	5
CA05g13680	0.267427	-0.476448	-0.786235	-0.29864	-0.609445	1.90334	5
CA05g14640	-0.24385	-0.233603	-1.18545	-0.735456	1.02069	1.37767	5
CA05g16890	-0.136062	-0.565994	-1.35345	0.665045	-0.14749	1.53795	5
CA05g17650	-0.700967	-0.707472	-0.776229	1.33219	-0.369848	1.22233	5
CA05g18240	-0.135996	-0.260128	-0.898906	0.463176	-0.915478	1.74733	5
CA05g19380	-0.346874	-0.372921	-0.915442	1.07399	-0.857713	1.41896	5
CA05g20410	-0.859892	-0.784386	0.0291224	0.797535	-0.747513	1.56513	5
CA05g20610	-0.658478	0.738412	-0.116891	0.564638	-1.59603	1.06835	5
CA05g20790	-0.458791	0.662217	-1.05195	0.614641	-1.07454	1.30842	5
CA06g01230	-0.826665	0.138835	-0.655306	1.14105	-1.02712	1.2292	5
CA06g01270	-0.409808	-0.671081	-0.776644	0.515922	-0.472085	1.8137	5
CA06g02060	0.136993	-0.988487	-1.0559	0.747431	-0.330451	1.49042	5
CA06g04280	-0.685284	-0.680392	-0.669403	0.450151	-0.246938	1.83187	5
CA06g04570	-0.647459	-0.583841	-0.917924	0.695176	-0.236549	1.6906	5
CA06g04830	-0.649473	-0.773422	-0.948683	0.940513	-0.0497998	1.48086	5
CA06g07000	0.0340005	-0.835049	-1.01595	0.943313	-0.562629	1.43631	5
CA06g08730	0.187616	-0.706907	-0.789225	-0.158413	-0.437256	1.90418	5
CA06g10010	-0.0880066	-0.201355	-1.12255	0.635193	-0.833624	1.61034	5
CA06g10020	-0.335486	-0.862056	-1.08448	0.951632	-0.102157	1.43254	5
CA06g10360	-0.278897	-0.533766	-0.772482	0.0345391	-0.415747	1.96635	5
CA06g12270	-0.22879	-0.0185275	-0.994333	0.352856	-0.866924	1.75572	5
CA06g13040	-0.329198	-0.281221	-1.16978	0.641174	-0.522365	1.66138	5
CA06g13970	-0.455849	0.157811	-1.03765	0.460062	-0.806283	1.68191	5
CA06g15010	-0.521039	-0.388421	-0.362942	0.607782	-1.05615	1.72077	5
CA06g15310	0.00315272	-0.773833	-1.20173	0.392382	-0.0916885	1.67172	5
CA06g15580	-0.0890118	-0.216998	-1.68682	0.120043	0.529237	1.34355	5
CA06g16950	-0.295381	-0.651064	-0.871515	0.838536	-0.638682	1.61811	5
CA06g17570	-0.334055	-0.785691	-1.04927	0.788453	-0.202881	1.58345	5
CA06g18840	-0.701528	-0.758871	-0.884002	0.803349	-0.0411771	1.58223	5
CA06g21900	-0.988647	0.304482	-0.970609	0.324587	-0.334339	1.66453	5
CA06g22140	-0.742469	-0.721926	-0.747372	0.964916	-0.287787	1.53464	5
CA06g24210	-0.62541	-0.773569	-0.907848	0.909237	-0.132748	1.53034	5
CA06g24240	-0.381235	-0.580064	-0.684589	0.482785	-0.671453	1.83456	5
CA06g26450	-0.322577	-0.852738	-1.22958	0.5509	0.363624	1.49037	5
CA06g26710	-0.460078	0.359722	-0.777828	0.977393	-1.29333	1.19412	5
CA06g27550	-0.201967	-0.480531	-0.918211	0.281604	-0.55203	1.87114	5
CA06g27570	-0.259027	-0.366413	-0.909553	0.123562	-0.510842	1.92227	5
CA06g27590	0.0129547	-0.634239	-1.37371	0.636846	-0.152388	1.51053	5
CA06g27630	-0.631064	-0.441509	-0.994332	0.612704	-0.269236	1.72344	5
CA06g27780	-0.600184	-0.855534	-0.986382	0.859409	0.104375	1.47831	5
CA06g28370	-0.872386	-0.934228	-0.493843	0.30941	0.272886	1.71816	5
CA07g00610	-0.798023	-0.744162	-0.740421	0.987101	-0.203019	1.49852	5
CA07g01140	-0.66333	-0.652903	-0.69078	0.381398	-0.233557	1.85917	5
CA07g01200	-0.4799	-0.126758	0.0714922	0.584284	-1.5088	1.45968	5
CA07g04400	-0.578697	-0.453139	-0.63635	-0.190831	-0.140641	1.99966	5
CA07g06670	-0.0843901	-0.322235	-0.737266	-0.227148	-0.609472	1.98051	5
CA07g07100	-0.508105	-0.659723	-0.518157	0.459817	-0.626862	1.85303	5
CA07g10710	0.132287	-0.172483	-1.34537	0.376279	-0.611553	1.62084	5
CA07g11250	0.314864	-1.09639	-1.16221	-0.177114	0.876407	1.24443	5
CA07g12580	-0.793764	0.554884	-1.35489	0.399918	-0.22579	1.41964	5
CA07g12640	-0.368234	-0.606165	-1.39947	0.609528	0.329685	1.43466	5
CA07g12790	-0.435165	-0.83311	-0.903577	-0.233167	0.781981	1.62304	5
CA07g12800	-0.0315213	-0.822787	-0.983632	-0.291592	0.356946	1.77259	5
CA07g12820	-0.962991	-0.813026	-0.729148	0.645685	0.323836	1.53564	5
CA07g13010	-0.667553	-0.48168	-0.886592	0.432857	-0.214437	1.81741	5
CA07g13080	-0.183605	-0.745089	-0.862727	0.143131	-0.245415	1.89371	5
CA07g13650	-0.333407	-0.819888	-1.01996	0.930516	-0.255629	1.49837	5
CA07g17520	-0.0920885	-0.385633	-0.847224	-0.206198	-0.440723	1.97187	5
CA07g17790	-0.176338	-0.428163	-0.31722	0.96497	-1.39145	1.3482	5
CA07g18380	-0.224678	-0.488715	-0.840391	0.15954	-0.529053	1.9233	5
CA07g20590	-0.520587	-0.394024	-1.28421	0.710651	-0.0659119	1.55408	5
CA07g20610	-0.915493	1.11395	-0.664823	0.433952	-1.05388	1.08629	5
CA08g00070	-0.805495	-0.713516	-0.874591	1.10956	-0.0727015	1.35674	5
CA08g00540	-0.684385	-0.614107	-0.558654	-0.0514275	-0.050309	1.95888	5
CA08g07670	-0.745973	-0.894829	-0.124318	0.125108	-0.244626	1.88464	5
CA08g07810	-0.106977	-0.777299	0.201604	0.3684	-1.28484	1.59912	5
CA08g10080	-0.198959	0.174171	-0.264415	0.95281	-1.69784	1.03424	5
CA08g10870	-0.394143	-0.2442	0.236614	0.128955	-1.39253	1.66531	5
CA08g15520	-0.259213	0.189659	-1.30031	0.895031	-0.833149	1.30798	5
CA08g17200	-0.254775	-0.577832	-0.898594	0.746227	-0.680498	1.66547	5
CA08g17760	-0.909783	-0.226786	-1.23273	0.461441	0.420848	1.48701	5
CA09g02010	-0.704127	1.34296	-1.13146	0.152391	-0.648218	0.988462	5
CA09g02050	-0.582154	-0.551948	-0.308436	0.145835	-0.655361	1.95206	5
CA09g03140	-0.125812	-0.387767	-1.23287	0.952462	-0.625608	1.4196	5
CA09g03760	-0.679441	-0.682435	-0.524273	0.563895	-0.480281	1.80253	5
CA09g08770	-0.598427	0.697978	-1.01182	0.400067	-0.93547	1.44768	5
CA09g08990	-0.641448	-0.61854	0.0472646	0.402679	-0.957601	1.76765	5
CA09g09610	-0.569717	-0.330234	-1.24323	0.831743	-0.201317	1.51275	5
CA09g12260	-0.904316	0.0959062	-1.40597	0.735262	0.209589	1.26953	5
CA09g14960	-0.381712	-0.403923	-0.728736	0.259514	-0.658146	1.913	5
CA09g16810	-1.04711	-0.886004	-0.390969	0.602581	0.11215	1.60935	5
CA09g16820	-0.115277	-0.333369	-1.28055	0.638713	-0.511466	1.60194	5
CA10g01240	-0.495059	-0.0555522	-0.877239	1.26719	-1.00678	1.16744	5
CA10g01500	0.200598	-0.3181	-1.08544	-0.0600507	-0.568345	1.83133	5
CA10g02060	0.0078577	-0.503442	-1.04282	0.5356	-0.696372	1.69918	5
CA10g02360	-0.568076	-0.674618	-0.755214	0.795363	-0.470215	1.67276	5
CA10g03610	-0.895291	-0.870665	-0.433949	0.195035	0.226453	1.77842	5
CA10g03640	-0.36482	-0.537972	-1.00069	0.335256	-0.272776	1.84101	5
CA10g05150	-0.256198	-0.779903	-0.786781	0.0132036	-0.112375	1.92205	5
CA10g05600	-0.750576	0.168385	-1.29948	0.766711	-0.311485	1.42645	5
CA10g05630	-0.580709	-0.191324	-1.10523	0.563282	-0.397542	1.71152	5
CA10g06100	-0.265371	-0.629361	-1.20867	0.879999	-0.268592	1.492	5
CA10g07290	-0.222895	0.608568	-1.22395	0.317637	-0.93247	1.45311	5
CA10g09550	-1.02217	-0.506867	0.0198989	0.803049	-0.83095	1.53704	5
CA10g09600	0.192809	-0.442951	-1.06713	0.512268	-0.830669	1.63567	5
CA10g09800	-0.215635	-0.461781	-0.952223	1.07825	-0.846556	1.39795	5
CA10g10930	-0.382515	-0.611687	-0.933091	0.287067	-0.224225	1.86445	5
CA10g11030	-0.729882	-0.618094	-0.655084	0.6461	-0.398085	1.75504	5
CA10g11230	-0.702987	1.39092	-0.510204	-1.03167	-0.237061	1.09101	5
CA10g12730	-0.0528047	-0.319897	-0.869296	-0.213656	-0.503857	1.95951	5
CA10g12900	-0.423868	-0.204879	-0.686212	0.546724	-0.978505	1.74674	5
CA10g17120	-0.588039	-0.56993	-1.06539	0.757688	-0.146404	1.61208	5
CA10g17540	-1.03392	0.504334	-0.784536	0.8215	-0.817874	1.31049	5
CA10g17730	-0.575771	-0.367287	0.150785	-0.753295	-0.399609	1.94518	5
CA10g17890	-0.61017	-0.668228	-0.624791	0.511962	-0.435965	1.82719	5
CA10g20410	-0.272043	-0.334084	-0.800856	-0.14655	-0.436659	1.99019	5
CA10g21590	0.0355302	-0.642422	-0.974822	0.265347	-0.503482	1.81985	5
CA11g01600	-0.22684	0.135242	-1.08633	0.420615	-0.903231	1.66054	5
CA11g02970	-0.542511	-0.712846	-0.999368	0.56369	-0.00631871	1.69735	5
CA11g05960	-0.803281	-0.243272	-1.0606	1.05912	-0.34194	1.38997	5
CA11g08760	-0.10225	-0.498608	-0.6038	-0.376512	-0.431002	2.01217	5
CA11g11300	-0.248573	-0.774523	-1.18425	0.897486	-0.142728	1.45259	5
CA11g11710	-0.809738	-0.786509	-0.853235	0.794354	0.121519	1.53361	5
CA11g15250	-0.197646	-0.86161	-1.25854	0.103154	0.814341	1.4003	5
CA11g15330	-0.374485	-0.103495	-1.02855	0.514054	-0.735502	1.72798	5
CA11g16540	-0.468791	0.0986999	-1.62534	0.627418	0.0517956	1.31622	5
CA11g16950	-0.778168	1.30494	-0.498916	-0.278063	-0.955185	1.20539	5
CA11g17210	-1.38157	0.381688	-0.415037	0.219705	-0.405083	1.6003	5
CA11g18080	-0.266762	-1.51526	0.183304	0.911804	-0.531727	1.21865	5
CA11g18660	-1.08911	1.11564	-0.0600908	-0.2421	-0.973247	1.24891	5
CA11g19440	-0.688684	0.546527	-1.07233	0.601604	-0.817698	1.43058	5
CA12g00090	-0.549521	-0.286175	-0.852167	0.0971022	-0.348134	1.9389	5
CA12g02470	-0.382904	-0.445857	-0.626184	0.802516	-0.978705	1.63113	5
CA12g03400	-0.413327	-0.594659	-0.690107	0.308214	-0.51717	1.90705	5
CA12g05400	-0.393301	0.0994148	0.365562	1.06568	-1.77684	0.639491	5
CA12g05870	-0.5567	-0.0219845	-0.695279	0.860835	-1.0934	1.50653	5
CA12g05980	-0.247191	-0.370258	-0.957723	0.39027	-0.638456	1.82336	5
CA12g10710	-0.238412	-0.178765	-0.775929	0.340254	-0.957352	1.8102	5
CA12g12410	-0.675286	-0.716726	-0.809902	0.379299	0.0254416	1.79717	5
CA12g14570	0.126846	-0.734853	-1.21444	0.358029	-0.208161	1.67258	5
CA12g14860	-0.524307	-0.564891	-0.665044	0.310485	-0.466629	1.91039	5
CA12g15610	-0.565265	-0.513856	-0.544263	0.043509	-0.408042	1.98792	5
CA12g16590	0.348126	-0.651762	-1.28366	-0.391427	0.399728	1.579	5
CA12g17050	-0.810045	-0.773578	-0.299648	-0.109838	0.0862499	1.90686	5
CA12g18000	-0.135377	-0.832984	-1.1568	0.276398	0.161411	1.68736	5
CA12g18170	-0.768575	-0.763259	-0.314102	-0.165897	0.0902728	1.92156	5
CA12g19660	-0.627523	-0.603542	-0.810438	0.3193	-0.138948	1.86115	5
CA12g19910	-0.517681	0.0666367	-0.166858	-0.161292	-1.0886	1.86779	5
CA12g20950	0.228366	-0.432372	-0.709959	-0.138701	-0.830791	1.88346	5
CA01g00530	-0.598558	-0.623253	1.71395	-0.676479	-0.556309	0.740653	6
CA01g01650	-1.23733	-0.805694	1.57246	-0.040242	0.583401	-0.0725854	6
CA01g02240	-1.22906	-0.662646	1.45741	-0.00924506	-0.421593	0.865135	6
CA01g02340	-1.07663	-0.771844	1.60441	-0.479327	0.0620207	0.661371	6
CA01g04640	-1.6439	-0.0343824	1.16671	0.509024	-0.580146	0.582691	6
CA01g05660	-1.17413	-0.72574	1.50304	-0.533609	0.708089	0.222351	6
CA01g06240	0.121461	-0.824102	1.11617	-1.19158	-0.428813	1.20687	6
CA01g07610	-1.14788	-0.434551	1.77614	-0.528021	0.121406	0.212911	6
CA01g08890	-1.47163	-0.5518	1.56063	0.265942	0.0529005	0.14396	6
CA01g09140	-1.03124	-0.236326	1.92022	-0.398976	-0.159345	-0.0943322	6
CA01g09600	-0.724716	-0.437584	1.65119	-0.525177	-0.781983	0.818269	6
CA01g09670	-1.3302	-0.756684	1.18847	0.491328	-0.475154	0.882241	6
CA01g10170	-0.750663	0.525401	0.894878	0.0203173	-1.59421	0.90428	6
CA01g10380	-1.50563	-0.441102	1.55468	0.306908	0.151367	-0.0662213	6
CA01g11980	-1.72102	-0.156456	1.32302	0.206165	-0.108761	0.457054	6
CA01g12080	-1.05588	-0.913028	1.20626	-0.651184	0.41286	1.00097	6
CA01g16070	-1.07407	-0.925825	1.71614	0.201464	0.0484333	0.0338491	6
CA01g17720	-1.04704	-0.740097	1.24604	0.185095	-0.745504	1.10151	6
CA01g19030	-1.30777	-0.508227	1.69099	-0.288023	0.163213	0.249813	6
CA01g19950	-1.04269	-0.288307	1.72221	-0.751179	-0.162519	0.522485	6
CA01g20900	-1.32289	-0.999601	1.40159	0.276718	0.288505	0.355683	6
CA01g21280	-1.40155	-0.398094	1.52645	0.0126433	0.636752	-0.376206	6
CA01g23570	-1.15883	-0.840422	1.08762	-0.16743	1.30034	-0.221272	6
CA01g25590	-0.565981	-1.02247	0.924229	1.49477	-0.732112	-0.0984325	6
CA01g26960	-0.829616	-0.569551	1.35998	-0.811427	-0.322228	1.17284	6
CA01g28030	-1.06628	-1.06628	1.59958	0.231186	0.335909	-0.0341142	6
CA01g31550	-0.967467	-0.322564	1.9412	-0.322978	-0.293587	-0.0346034	6
CA02g00260	-0.831292	-0.0950739	1.05779	-0.900863	-0.633471	1.40291	6
CA02g02140	-0.434735	-0.394963	1.67603	-0.46379	-1.07379	0.691248	6
CA02g03670	-1.29835	0.0445573	1.64186	0.291236	0.0483244	-0.727622	6
CA02g03680	-1.52419	-0.0399406	1.54033	0.370159	0.0566534	-0.403015	6
CA02g03930	-1.83681	0.139637	1.07826	-0.0817789	0.660052	0.0406376	6
CA02g06210	-1.52085	0.109852	1.10039	0.0161297	-0.695519	0.989999	6
CA02g06400	-0.71751	-0.325969	1.5017	-0.550993	-0.906483	0.999251	6
CA02g06940	-0.783191	-0.843047	1.1216	-0.476087	-0.434388	1.41512	6
CA02g07930	-1.30164	-0.585158	1.65162	0.369999	-0.27892	0.144099	6
CA02g08160	-1.06272	-0.436407	1.2275	0.0269303	-0.912722	1.15742	6
CA02g08540	-0.912653	-0.975662	1.46045	-0.259281	-0.280497	0.967641	6
CA02g09250	-0.782368	-0.708692	1.77442	-0.65938	-0.152301	0.528324	6
CA02g09310	-1.33139	-0.665087	1.58743	-0.228542	0.249464	0.388125	6
CA02g09490	-0.985428	-0.8305	1.56536	-0.643815	0.254318	0.640069	6
CA02g10160	-0.95328	-0.239203	1.53273	-0.597132	-0.676301	0.933189	6
CA02g10170	-1.45979	-0.480143	1.27921	0.00853798	-0.302133	0.954326	6
CA02g10190	-0.983948	-0.579318	1.75029	-0.705572	0.244288	0.274262	6
CA02g10330	-1.74288	0.26479	1.14127	-0.273664	-0.100059	0.710538	6
CA02g12410	-0.55796	-0.08813	1.48503	-0.436371	-1.25108	0.848515	6
CA02g14550	-1.07266	-0.922134	0.916527	1.13274	0.633996	-0.688476	6
CA02g15840	-1.2275	-0.0130605	1.48735	-0.288845	-0.752451	0.794507	6
CA02g16110	-1.27888	-0.585355	1.71815	-0.0851036	0.249431	-0.0182375	6
CA02g16610	-0.86989	0.326263	1.28747	-1.06288	-0.646284	0.965324	6
CA02g17040	-0.875121	-0.737271	1.65843	-0.262228	-0.543084	0.759272	6
CA02g17080	-1.14296	-0.606949	1.08319	-0.747233	0.162007	1.25194	6
CA02g17300	-1.02607	-0.270588	1.85038	-0.386201	-0.462491	0.294975	6
CA02g17490	-0.915415	-0.772199	1.27152	0.182503	-0.854897	1.08849	6
CA02g17560	-0.716045	-0.221964	1.7557	-0.459711	-0.913875	0.555891	6
CA02g18130	-1.04428	-0.365753	1.84736	-0.563749	0.199473	-0.073052	6
CA02g18770	-1.2784	-0.753582	1.57902	-0.0972894	0.54313	0.00712979	6
CA02g19960	-1.08638	-0.784676	1.33616	-0.552365	0.0324761	1.05478	6
CA02g20690	-1.47809	-0.769232	1.32742	0.311588	0.00467541	0.603642	6
CA02g21720	-1.32353	-0.115723	1.11728	0.0799653	1.10865	-0.866638	6
CA02g21800	-0.887114	-0.624131	1.92503	-0.0563116	-0.337928	-0.0195464	6
CA02g22180	-0.821333	-0.337635	1.0682	-0.604249	-0.762384	1.4574	6
CA02g23680	-0.579236	-0.724394	1.81398	-0.409417	-0.632063	0.531133	6
CA02g24180	-1.77796	-0.0939768	1.22817	0.345558	-0.131751	0.429961	6
CA02g24930	-1.47141	-0.851545	1.32706	0.352726	0.41515	0.22802	6
CA02g24950	-0.669596	-0.480044	1.79884	-0.799637	-0.39096	0.541399	6
CA02g25580	-0.96561	0.217977	1.56464	-0.378334	-1.03562	0.59695	6
CA02g27180	-1.16702	-1.05593	1.3259	0.386599	-0.237389	0.747833	6
CA02g27960	-1.0096	-0.380095	1.91117	-0.402337	0.0260757	-0.145217	6
CA02g28240	-1.6453	1.03614	0.971836	-0.487562	-0.0588737	0.183758	6
CA02g28380	-1.31222	-0.718822	1.51653	-0.313803	0.514169	0.314147	6
CA02g28940	-1.46106	0.0776663	1.53877	-0.104657	-0.514849	0.464133	6
CA02g28970	-1.00385	-0.916489	1.36719	-0.260013	-0.25859	1.07175	6
CA02g29990	-1.00415	-0.275711	1.80322	-0.38646	-0.57112	0.434224	6
CA02g30650	-0.841208	-0.503512	1.89347	-0.553611	-0.268783	0.273643	6
CA02g31260	-1.12682	-0.709832	1.74184	-0.0797782	0.379521	-0.204934	6
CA03g00270	-1.18231	-0.110306	1.3343	-0.589431	-0.53612	1.08387	6
CA03g00280	-1.4136	-0.218327	1.47899	-0.274911	-0.333597	0.761449	6
CA03g00870	-1.48453	0.20847	1.54551	0.00820791	-0.542234	0.264577	6
CA03g01800	-0.89985	-0.732067	1.84934	-0.44648	0.0485713	0.180484	6
CA03g02770	-0.85206	-0.425652	1.68543	-0.653482	-0.507552	0.753312	6
CA03g04850	-0.933908	-0.414496	1.47627	0.415384	-1.12501	0.581754	6
CA03g05180	-0.974314	-0.719984	1.86133	0.00883951	0.0736804	-0.249552	6
CA03g08780	-1.37605	-0.383325	1.59973	-0.18402	-0.220279	0.563946	6
CA03g08980	-0.335836	-0.586815	1.68343	-0.717409	-0.794118	0.750746	6
CA03g12150	-1.34408	-0.415931	1.67235	0.230094	-0.354616	0.212184	6
CA03g12390	-1.0396	-0.244841	1.80389	0.204769	-0.750104	0.0258837	6
CA03g12550	-1.3892	-0.359025	1.66739	0.349161	-0.173696	-0.0946309	6
CA03g14360	-0.881733	-0.389986	1.34984	0.215727	-1.18584	0.891986	6
CA03g14590	-1.62782	-0.363716	1.43955	0.0174648	0.232428	0.302096	6
CA03g17760	-0.673728	-1.42216	1.42506	0.413829	0.508285	-0.251285	6
CA03g17770	-1.05493	-1.04628	1.1564	0.223432	1.11734	-0.395971	6
CA03g18540	-1.76814	0.0974636	0.919498	0.383157	-0.45009	0.818113	6
CA03g19340	-1.18926	-0.635969	1.63286	-0.243439	-0.206806	0.642614	6
CA03g21380	-1.26755	-0.603004	1.67431	-0.107956	-0.138116	0.442319	6
CA03g22130	-0.874741	-0.609832	1.64722	-0.673546	-0.276255	0.787149	6
CA03g22170	-1.76748	-0.26687	1.24168	0.359209	0.0752196	0.358246	6
CA03g24650	-1.45426	-0.118338	1.58209	-0.497304	0.274129	0.213689	6
CA03g24860	-1.75186	1.14551	0.453039	-0.413523	0.0810552	0.485775	6
CA03g24920	-0.952954	0.0189018	0.88397	1.49246	-0.866898	-0.575478	6
CA03g25020	-1.19126	-0.335855	1.80071	-0.455771	0.115653	0.0665256	6
CA03g25270	-1.32933	-0.52402	1.7094	-0.046512	0.00600642	0.18445	6
CA03g25860	-1.1172	-0.470186	1.84879	-0.332059	0.0323061	0.0383555	6
CA03g26220	-1.13004	0.0956787	1.77861	-0.722347	-0.130098	0.108198	6
CA03g30300	-0.737084	-0.734444	1.86495	-0.133862	-0.570035	0.310474	6
CA03g30430	-0.287711	-1.26498	1.40532	-0.543557	-0.290145	0.98107	6
CA03g30480	-0.714005	-0.811676	1.72051	-0.53727	-0.340611	0.683055	6
CA03g30630	-0.946295	-0.632091	1.56047	-0.703412	0.868097	-0.146768	6
CA03g31130	-1.71135	-0.152872	1.09193	0.576149	-0.404124	0.600266	6
CA03g31320	-0.653194	-0.693673	1.04677	1.46505	-0.87529	-0.28967	6
CA03g31470	-0.97159	-0.732961	1.53499	0.933072	-0.366366	-0.397148	6
CA03g31480	-1.07388	-0.69265	1.33993	1.14188	-0.434738	-0.280553	6
CA03g31490	-1.04883	-0.94526	1.17789	0.0664848	-0.441707	1.19142	6
CA03g31810	-1.67633	0.239605	1.2757	0.290554	0.389254	-0.518786	6
CA03g36320	-1.06121	-0.31513	1.65897	-0.268753	-0.696149	0.682275	6
CA03g36390	-1.19844	-0.870425	1.29971	-0.0547529	1.03422	-0.210322	6
CA04g01260	-1.21829	-0.376145	1.5006	-0.390727	-0.410567	0.895124	6
CA04g02560	-0.889516	-0.882902	1.79938	0.0671286	-0.349167	0.255082	6
CA04g02620	-0.983118	-0.657939	1.554	-0.498552	-0.325925	0.911534	6
CA04g05180	-1.11343	1.02281	0.401394	-0.14001	-1.20762	1.03686	6
CA04g05520	-0.984714	-0.841663	1.51565	0.737506	-0.654841	0.228061	6
CA04g05700	-0.411556	-0.831446	1.66614	-0.897585	-0.234518	0.70896	6
CA04g06970	-0.580531	-1.22549	1.14064	-0.425599	-0.190671	1.28165	6
CA04g08280	-1.48415	-0.640891	1.11218	0.0566291	1.06515	-0.108924	6
CA04g08590	-1.32782	0.177079	0.769409	-0.180006	-0.820144	1.38148	6
CA04g09620	-1.18336	-0.0847795	1.52373	0.635032	-0.930514	0.0398883	6
CA04g09630	-1.63925	-0.279265	1.0971	0.730497	-0.451275	0.542188	6
CA04g12250	-1.61886	-0.000489887	1.24152	-0.299002	0.848055	-0.171216	6
CA04g12930	-1.4807	-0.420777	1.17581	-0.308954	-0.0382503	1.07287	6
CA04g13070	-0.585623	-0.528482	1.81467	-0.683626	-0.564002	0.547062	6
CA04g13200	-1.121	-0.773452	1.49565	-0.260234	-0.22873	0.88776	6
CA04g16380	-1.68535	-0.127322	1.41286	-0.0262342	0.046069	0.379979	6
CA04g16710	-0.66646	-0.279029	1.44771	0.26038	-1.38716	0.624562	6
CA04g16780	-0.908094	-0.852323	1.79914	-0.173185	-0.226866	0.361331	6
CA04g16790	-0.858949	-0.563222	1.92816	-0.459532	-0.109658	0.0632018	6
CA04g17160	-0.913465	-0.199677	1.85463	-0.226125	-0.758747	0.243386	6
CA04g17190	-0.00479512	-1.05868	1.26065	-0.356753	-0.957013	1.1166	6
CA04g17700	-0.659576	-0.351775	1.79504	-0.530023	-0.799862	0.546192	6
CA04g18700	-1.22613	-0.617346	1.33242	1.05218	-0.478727	-0.0623993	6
CA04g20140	-1.32666	-0.244154	1.3117	-0.787364	0.140949	0.905532	6
CA04g20170	-1.19058	-0.964376	1.56314	0.139885	0.0169419	0.43499	6
CA04g21340	-1.40756	-0.813141	1.2928	-0.151473	0.338709	0.740659	6
CA04g21850	-1.64949	1.07635	0.910432	0.0342359	-0.518625	0.147095	6
CA05g00720	-1.21534	-0.839779	1.63618	-0.0273196	0.0811782	0.365077	6
CA05g03390	-1.2036	-0.0126021	1.64991	-0.857932	0.173682	0.250534	6
CA05g05650	-0.749285	-0.807335	1.72504	0.664348	-0.52339	-0.309381	6
CA05g08060	-1.28412	-0.438765	1.38524	-0.566475	-0.0529226	0.957045	6
CA05g08200	-0.702055	-0.352879	1.40195	0.149422	-1.31395	0.817509	6
CA05g09360	-1.67181	0.209699	1.15501	0.760979	0.0422478	-0.496131	6
CA05g09720	-0.815965	-0.869421	1.11036	-0.744628	-0.0184781	1.33813	6
CA05g09870	-1.5468	-0.664866	1.23585	0.120896	0.0682933	0.786627	6
CA05g12630	-1.36823	-0.496127	1.29502	-0.258401	-0.216751	1.04449	6
CA05g13690	-1.27997	-0.55014	1.43253	-0.355041	-0.170319	0.922945	6
CA05g18250	-1.16187	-0.753108	1.35525	-0.352226	-0.138279	1.05024	6
CA05g19200	-1.21338	-0.357068	1.78632	0.0109512	-0.416247	0.18943	6
CA05g19390	-1.4717	-0.660048	1.33709	0.0346919	-0.0204214	0.780384	6
CA05g19940	-1.32871	-0.169705	1.68833	-0.48097	-0.0564428	0.347501	6
CA05g19960	-0.950748	-0.762205	1.70003	-0.0652224	-0.516676	0.594821	6
CA06g01090	-1.00588	-0.104005	1.68075	0.418453	-0.988617	-0.000693854	6
CA06g01370	-1.02094	-0.298996	0.927749	0.0690122	-1.05303	1.3762	6
CA06g01560	-0.735782	0.052004	1.52471	-0.638615	-1.02389	0.821574	6
CA06g02480	-1.49594	-0.602012	1.28525	0.419369	0.693982	-0.300655	6
CA06g02900	-0.826337	-1.29458	1.13504	-0.440149	0.979846	0.446185	6
CA06g05170	-0.568092	-0.679856	1.79327	-0.906153	-0.0573173	0.418147	6
CA06g06590	-0.838787	-0.11004	1.69413	-0.95258	-0.388985	0.596259	6
CA06g07040	-0.773063	-0.185687	1.83445	-0.55039	-0.731359	0.406049	6
CA06g07180	-1.35531	0.144094	0.848678	-0.616781	-0.394125	1.37345	6
CA06g07620	-1.49193	-0.419556	1.41901	-0.299173	0.094418	0.697227	6
CA06g09050	-1.21066	-0.42898	1.23464	0.0610857	-0.766947	1.11086	6
CA06g09470	-1.705	0.137062	1.39892	0.0595574	-0.177297	0.286759	6
CA06g10470	-0.900076	-0.674134	1.81269	-0.519003	0.405626	-0.125107	6
CA06g11810	-0.695674	-0.739762	1.76744	-0.68162	-0.224708	0.574325	6
CA06g11860	-1.8699	-0.214538	1.02929	0.384961	0.222719	0.44747	6
CA06g12740	-0.812445	-0.296581	1.79232	-0.499331	-0.713796	0.529831	6
CA06g13690	-0.669521	-0.424871	1.59059	-0.670018	-0.742916	0.916734	6
CA06g13950	-1.17532	0.045651	1.69107	-0.486019	-0.546498	0.471111	6
CA06g14010	-0.949057	-0.867221	1.32892	-0.0996868	-0.542822	1.12987	6
CA06g14820	-0.912728	-0.212348	1.25335	-0.925567	1.22823	-0.430943	6
CA06g15050	-1.28123	0.0411643	1.69947	-0.6679	0.0852633	0.123227	6
CA06g15060	-1.41632	0.209936	1.52188	-0.582891	-0.22571	0.493107	6
CA06g15240	-1.61105	0.00984319	1.51541	-0.143537	0.289394	-0.0600669	6
CA06g16040	-1.1546	0.387893	0.663496	0.0393728	-1.20756	1.2714	6
CA06g16060	-1.23701	-0.431316	1.75146	-0.0223828	-0.357344	0.296587	6
CA06g16250	-1.27281	0.404965	1.32813	-0.7613	-0.49259	0.793604	6
CA06g17010	-1.26473	-0.824558	1.54347	0.131869	-0.135942	0.549893	6
CA06g17210	-1.24845	-0.0382864	1.82029	-0.233603	-0.265921	-0.0340278	6
CA06g17440	-1.32765	-0.261084	1.71415	-0.353515	-0.0858007	0.313899	6
CA06g17470	-0.900047	-0.65333	1.57669	0.279569	-0.910746	0.60786	6
CA06g18320	-0.716599	-0.871351	1.65006	-0.640158	-0.173393	0.75144	6
CA06g19600	-1.89429	-0.0622567	0.973649	0.616034	0.102733	0.264126	6
CA06g22880	-1.31781	-0.932173	1.22673	0.136298	-0.0452083	0.932165	6
CA06g23370	-1.40746	-0.655416	1.19222	-0.359061	0.238644	0.991077	6
CA06g25090	-0.766093	-0.584575	1.87188	-0.154447	-0.671398	0.304629	6
CA06g26580	-1.14057	-0.604093	1.54338	-0.622282	0.0757678	0.747796	6
CA06g26780	-1.14874	-0.877477	1.55125	-0.252106	0.0667448	0.660324	6
CA06g26950	-1.04383	-0.0593282	1.60265	-0.917295	-0.243704	0.661509	6
CA06g27460	-1.52289	0.0607108	1.59158	0.251523	-0.126452	-0.254472	6
CA07g01210	-0.942173	-0.0175907	1.26485	0.227989	-1.34313	0.810053	6
CA07g01610	-0.676244	-0.456472	1.8535	-0.65168	-0.52024	0.451134	6
CA07g02160	-1.36042	-0.284071	1.37495	-0.449514	-0.239432	0.958484	6
CA07g03730	-1.53725	-0.52456	1.16295	-0.335247	0.877189	0.356925	6
CA07g04990	-1.15698	-0.249702	1.80555	-0.23069	-0.452645	0.28446	6
CA07g05260	-1.80977	-0.221227	0.935455	0.533421	0.704249	-0.142125	6
CA07g06880	-1.41655	0.199842	1.65947	-0.301828	-0.292489	0.15156	6
CA07g07580	-0.754157	-0.674905	1.62868	-0.627744	-0.433023	0.861146	6
CA07g11520	-0.975313	-0.635898	1.60763	-0.31893	-0.511869	0.834375	6
CA07g12140	-0.877033	-0.218254	1.45459	0.0579699	-1.20285	0.785581	6
CA07g12730	-1.17505	-1.02243	1.38418	0.688838	0.358635	-0.23417	6
CA07g15610	-0.992075	-0.546565	1.72898	-0.741284	0.160563	0.390381	6
CA07g15650	-0.852916	-1.37505	1.34094	0.264948	0.711021	-0.0889378	6
CA07g16120	-1.37655	-0.103531	1.70157	0.0815553	-0.422155	0.119102	6
CA07g17230	-1.00105	-0.0882237	1.80544	-0.57786	-0.509049	0.370746	6
CA07g17450	-1.61386	-0.299027	1.16419	0.962624	-0.131223	-0.0826971	6
CA07g17820	-1.45514	-0.564601	1.35344	-0.355074	0.715998	0.305374	6
CA07g19040	-0.974413	-0.63931	1.82645	-0.416027	0.33844	-0.13514	6
CA07g19530	-1.50975	-0.322353	1.51758	-0.287114	0.142251	0.459391	6
CA07g20480	-0.794864	-0.417109	1.72732	-0.599086	-0.609348	0.693088	6
CA07g20640	-1.18249	0.00218654	1.70104	-0.34383	-0.624317	0.447408	6
CA07g21270	-1.50257	-0.552659	1.38398	0.720511	-0.00117383	-0.0480861	6
CA08g00800	0.456729	-1.15471	0.884957	-0.779648	-0.676143	1.26881	6
CA08g03020	-0.90418	-0.658449	1.90218	-0.330244	0.0990423	-0.108351	6
CA08g03560	-1.09777	-0.810253	1.28701	-0.485495	1.11633	-0.00983157	6
CA08g03910	-1.56533	0.222238	1.53184	0.140987	-0.364337	0.0346046	6
CA08g04580	-1.43307	-0.290956	1.60618	0.461361	-0.242365	-0.101149	6
CA08g04590	-1.55453	0.414016	1.52702	0.00541793	-0.154678	-0.237239	6
CA08g04600	-1.56005	0.199166	1.57799	0.0202004	-0.0555938	-0.181713	6
CA08g05720	-1.10363	-0.666604	1.72366	-0.0663983	-0.365324	0.478292	6
CA08g06310	-1.80602	-0.205629	1.20096	0.264761	0.404438	0.141494	6
CA08g06330	-1.37144	-0.0526802	1.70459	0.159228	-0.430483	-0.00920509	6
CA08g08890	-1.02993	-0.405309	1.7207	-0.812908	0.348116	0.179327	6
CA08g08930	-1.6528	-0.165649	1.18181	-0.311248	0.0879198	0.859963	6
CA08g09830	-1.24116	0.0569289	1.54854	-0.0527887	-0.865339	0.55381	6
CA08g10990	-0.579408	-0.199354	1.50815	-0.863978	-0.825596	0.960181	6
CA08g11350	-1.32505	-1.08257	1.25371	0.322934	0.575085	0.255895	6
CA08g11390	-1.50511	0.38779	1.51819	0.212915	-0.155794	-0.457986	6
CA08g14960	-1.45481	-0.372533	1.149	0.635731	-0.692652	0.735267	6
CA08g15180	-1.00846	-0.147016	1.78921	-0.0993118	-0.818324	0.283897	6
CA08g15510	-1.18778	-0.706794	1.71291	-0.149497	-0.0324017	0.363565	6
CA08g15890	-1.0838	-0.649831	1.75682	-0.361018	-0.0853277	0.42315	6
CA08g17730	-0.471229	-0.612672	1.36545	-0.848679	-0.626668	1.1938	6
CA08g18130	-0.882096	-0.477369	1.81994	-0.396654	-0.543028	0.479209	6
CA08g18280	-1.04428	-1.16068	1.37105	0.0953918	-0.0783669	0.816877	6
CA08g18420	-1.22312	-0.0603478	1.55839	-0.199147	-0.755259	0.67948	6
CA08g18990	-1.13914	-0.459859	1.53317	0.79834	-0.708797	-0.023713	6
CA09g00290	-0.795088	-0.883301	1.86034	0.00712567	-0.327817	0.138746	6
CA09g00310	-0.925674	-0.704366	1.01885	-0.683164	-0.160459	1.45481	6
CA09g00460	-0.775961	-0.489091	1.81201	-0.293093	-0.742228	0.488367	6
CA09g00870	-1.2543	-0.0198029	1.81848	-0.0738456	-0.27589	-0.194642	6
CA09g00970	-1.72732	-0.124342	0.75705	0.86677	0.684243	-0.456401	6
CA09g01370	-1.51825	0.313054	1.51315	-0.364625	-0.265544	0.322214	6
CA09g01690	-0.914703	-0.493633	1.59492	-0.346884	-0.708108	0.868409	6
CA09g02080	-1.05909	-0.367737	1.61049	0.751761	-0.73861	-0.196812	6
CA09g03310	-1.18131	-0.229172	1.33606	-0.600652	1.10509	-0.430013	6
CA09g04260	-0.161818	-1.29049	1.50644	-0.790441	0.100571	0.635735	6
CA09g04810	-0.925356	-0.215055	1.77312	-0.325027	-0.786509	0.478827	6
CA09g06670	-0.779293	-0.77347	1.81369	-0.395673	-0.34454	0.479287	6
CA09g06840	-1.2578	-0.300788	1.65843	-0.419579	-0.258406	0.578152	6
CA09g08590	-1.02211	-0.600551	1.80178	0.414429	-0.284134	-0.309413	6
CA09g09210	-1.10622	-0.559751	1.67114	-0.519457	-0.109019	0.623312	6
CA09g09260	-1.78985	-0.284146	1.14919	0.379085	0.0465133	0.49921	6
CA09g17820	-0.780512	-0.376942	1.90452	-0.587557	-0.442789	0.283285	6
CA09g18570	-1.28561	-0.952103	1.32774	0.370279	-0.174615	0.714308	6
CA10g00760	-1.10604	-0.12762	1.46762	-0.893489	-0.213688	0.873212	6
CA10g00780	-1.62643	-0.0929444	1.3907	0.350069	0.369596	-0.390988	6
CA10g01080	-0.440292	-0.768069	1.42063	-0.296387	-0.984255	1.06837	6
CA10g01340	-0.771235	-0.620855	1.50059	1.00836	-0.810893	-0.305972	6
CA10g01470	-1.28706	-0.675214	1.65096	-0.103683	0.0271546	0.387839	6
CA10g01590	-1.65933	-0.133567	1.17298	-0.451481	0.341881	0.729514	6
CA10g03180	-1.22538	-0.877677	1.50212	0.139625	-0.185193	0.646512	6
CA10g04200	-1.47123	0.00447409	1.53681	-0.573995	0.159155	0.34478	6
CA10g04940	-1.00601	-0.228411	1.20847	-0.829719	-0.415039	1.27071	6
CA10g06490	-1.50961	0.438067	1.31499	0.59073	-0.190036	-0.644136	6
CA10g09260	0.149907	-1.60998	1.01952	0.158956	-0.659559	0.941155	6
CA10g09680	-1.53256	-0.529267	1.3009	-0.0225613	-0.0391733	0.822658	6
CA10g09710	-1.92473	0.0258329	0.961255	0.511072	0.116905	0.309661	6
CA10g10530	-0.605673	0.189738	0.802655	0.360235	-1.70467	0.957719	6
CA10g12240	-1.47025	-0.555903	1.44168	0.00105889	-0.0829437	0.666353	6
CA10g14530	-1.39948	-0.548224	1.52124	0.41764	0.35957	-0.350745	6
CA10g14540	-1.57251	-0.0772978	1.57524	0.159968	0.0301877	-0.115589	6
CA10g14550	-1.41486	-0.211754	1.66213	0.342494	-0.158096	-0.219913	6
CA10g14760	-0.948011	-1.19203	1.14755	-0.101454	1.1613	-0.0673596	6
CA10g14970	-1.46129	0.0781634	1.45751	-0.657645	0.548142	0.0351107	6
CA10g15270	-0.721	-0.680289	1.77829	-0.35302	-0.616198	0.592214	6
CA10g15480	-1.6884	-0.0111883	1.19536	-0.480933	0.449428	0.535729	6
CA10g15730	-0.635524	-0.568293	1.73867	-0.484678	-0.737129	0.686954	6
CA10g15840	-1.00038	-0.321862	1.37192	-0.491518	-0.694031	1.13588	6
CA10g16470	-1.16379	-0.569085	1.76342	-0.115546	0.354849	-0.269852	6
CA10g18930	-1.45547	0.331019	1.50709	0.220503	0.0659873	-0.669126	6
CA10g19970	-0.778742	-0.855149	1.73455	-0.428679	-0.29209	0.620108	6
CA10g20140	-1.32936	-0.0107984	1.20599	0.409585	-1.02444	0.74902	6
CA10g21250	-0.839496	-0.697432	1.80482	-0.396937	-0.374557	0.503606	6
CA11g01410	-1.10718	-0.761128	1.76003	-0.207639	0.203202	0.112716	6
CA11g02470	-1.41521	-0.107651	1.31516	-0.404675	0.978747	-0.366372	6
CA11g05430	-1.29155	0.0884176	1.61718	-0.244249	0.478447	-0.64825	6
CA11g05670	-1.13482	-0.138653	1.49675	0.161693	-1.01482	0.629842	6
CA11g06540	-1.52923	-0.531123	1.32076	-0.289981	0.616895	0.412679	6
CA11g07870	-1.68446	1.0008	0.407584	0.895956	-0.308567	-0.311319	6
CA11g08000	-1.1213	-0.0838847	1.64774	-0.636241	-0.44953	0.643209	6
CA11g08290	-1.13144	-0.343552	1.74833	-0.632453	-0.0212753	0.380393	6
CA11g08340	-1.81312	0.368029	0.919951	-0.140243	0.827561	-0.162173	6
CA11g08670	-1.21467	0.133085	1.31282	-0.5592	-0.677708	1.00567	6
CA11g08790	-1.39171	-0.712694	1.45147	-0.137337	0.152928	0.637335	6
CA11g09060	-1.39814	-0.351823	1.65327	-0.209802	-0.0671325	0.373632	6
CA11g09470	-1.47919	-0.284307	1.47053	-0.151316	-0.250674	0.694956	6
CA11g09880	-1.63877	0.543012	1.26366	-0.0909581	-0.492073	0.415121	6
CA11g09890	-1.54373	-0.330416	1.36196	0.362347	-0.430177	0.580021	6
CA11g11340	-1.63418	-0.118927	1.46541	0.0984859	-0.170245	0.359455	6
CA11g11410	-1.2718	-0.418786	1.63928	0.275629	0.345426	-0.569747	6
CA11g11830	-1.27133	-0.0372703	1.75228	-0.514391	-0.114215	0.184921	6
CA11g12090	-1.6076	0.0510716	1.50966	-0.117888	-0.148338	0.313091	6
CA11g12100	-1.7369	-0.252669	1.24697	0.129052	0.0243399	0.5892	6
CA11g12120	-1.65821	-0.0974798	1.4549	0.348044	-0.0539487	0.00668958	6
CA11g13260	-1.26419	-0.050391	1.17508	-0.253755	-0.772065	1.16533	6
CA11g15310	-1.26485	-0.0695766	1.64642	0.413348	-0.716726	-0.00861008	6
CA11g17470	-0.923327	-0.28064	1.32032	-0.201755	-1.02527	1.11066	6
CA11g18350	-1.54187	-0.142636	1.61152	0.0653617	0.0259084	-0.0182821	6
CA11g18360	-1.46519	-0.363848	1.64571	0.0320209	0.0764187	0.0748976	6
CA11g18440	-1.51057	-0.269417	1.40722	-0.49089	0.271529	0.59213	6
CA12g00400	-1.08853	-0.582341	1.71721	0.371271	0.179879	-0.597488	6
CA12g01350	-1.09302	-0.230602	0.924175	-0.0768524	-0.940554	1.41685	6
CA12g01460	-1.44851	-0.533893	1.20629	-0.361527	0.130745	1.00689	6
CA12g03190	-1.23999	0.219331	1.19468	-0.695857	-0.565723	1.08756	6
CA12g03200	-1.22131	-0.329979	1.2841	-0.622736	-0.250317	1.14024	6
CA12g03830	-1.59575	0.172502	1.29642	-0.634006	0.219605	0.541228	6
CA12g07940	-1.10035	0.0303589	1.61102	-0.321947	-0.839355	0.620276	6
CA12g07950	-1.36909	-0.395158	1.52543	0.0980239	-0.487716	0.628518	6
CA12g08830	-0.818482	-0.579109	1.60529	-0.299796	-0.767475	0.859572	6
CA12g09170	-1.58266	0.113385	1.55802	-0.212311	0.0948086	0.0287586	6
CA12g09180	-1.54336	0.0675327	1.60591	0.0349062	0.0167682	-0.181753	6
CA12g09750	-1.1916	-0.315681	1.8236	-0.308761	-0.176329	0.168777	6
CA12g09920	-1.66596	-0.10945	1.26966	-0.178802	-0.0665578	0.751113	6
CA12g10690	-0.751956	-1.16471	1.44931	-0.120036	0.922418	-0.335027	6
CA12g11530	-1.22719	-0.0203607	1.73564	-0.647937	-0.075864	0.235715	6
CA12g12560	-1.60086	0.68804	1.35986	0.0204184	-0.183942	-0.283518	6
CA12g13090	-0.863817	-0.367175	1.05759	-0.459561	-0.821278	1.45424	6
CA12g14030	-1.1243	-0.523616	1.5767	-0.65549	-0.0121936	0.738902	6
CA12g14050	-0.808414	-1.02549	1.72132	-0.185528	0.504747	-0.206634	6
CA12g14250	-1.39627	-0.356199	1.38991	0.390725	-0.661626	0.633466	6
CA12g15370	-0.538912	-0.413956	1.3675	-0.54107	-1.02476	1.1512	6
CA12g15410	-1.07999	-1.24134	1.30009	0.742451	0.21805	0.0607324	6
CA12g15670	-1.79035	-0.120617	1.08549	0.149777	-0.0811473	0.756843	6
CA12g16930	-0.774492	-0.194443	1.30334	-0.75687	-0.789159	1.21163	6
CA12g17890	-0.309908	-0.70117	1.37595	-0.754175	-0.773472	1.16278	6
CA12g18590	-1.00656	-0.25137	1.89169	-0.52185	-0.238419	0.126514	6
CA12g19340	-0.946774	-0.0992283	1.32444	-0.636892	-0.787664	1.14612	6
CA12g20790	-0.975487	-0.667414	1.85884	-0.363772	0.0267386	0.121096	6
CA12g21520	-1.02081	-0.083784	1.49137	-0.0932878	-1.06189	0.768405	6
CA12g22000	-1.63249	0.41586	0.977487	0.04172	-0.671139	0.868559	6
CA12g22410	-1.1129	-0.613975	1.40513	-0.576311	-0.131799	1.02985	6
CA01g00180	0.116235	0.459707	1.73034	-0.763779	-0.83472	-0.707784	7
CA01g02040	0.194007	-0.124642	1.90856	-0.659333	-0.651022	-0.667575	7
CA01g02050	0.289285	-0.0965018	1.86836	-0.678745	-0.686254	-0.69614	7
CA01g02080	0.210697	0.967207	1.36483	-0.80958	-0.8698	-0.863355	7
CA01g02180	0.226317	0.0209735	1.08383	-0.932977	0.989195	-1.38734	7
CA01g03070	0.617721	0.0529895	1.01532	0.0380539	0.161937	-1.88602	7
CA01g03620	0.545496	-0.145094	1.76344	-0.640916	-0.786207	-0.736722	7
CA01g03980	-0.0212234	-0.169379	1.19775	-0.495352	1.00107	-1.51286	7
CA01g04150	0.203873	-0.250283	1.76627	-0.835144	0.143848	-1.02856	7
CA01g04340	0.408612	-0.422776	1.40918	-0.966327	0.691972	-1.12066	7
CA01g04900	0.0990855	0.558348	1.6846	-0.755005	-0.718774	-0.868258	7
CA01g04970	-0.0448733	0.134626	1.87686	-0.708099	-0.915567	-0.342943	7
CA01g07000	-0.189331	0.329185	1.84573	-0.897466	-0.383384	-0.704732	7
CA01g07060	-0.22355	0.15157	1.93617	-0.673086	-0.506458	-0.684648	7
CA01g07640	0.847969	0.791127	0.905805	-0.544539	-1.51851	-0.481848	7
CA01g07820	0.159086	0.145808	1.84601	-0.674248	-0.75877	-0.717881	7
CA01g07920	-0.0180698	0.248432	1.86073	-0.608345	-0.797383	-0.685367	7
CA01g08160	0.0566842	-0.296902	1.97222	-0.687185	-0.500557	-0.544257	7
CA01g10000	1.27743	-0.389936	1.27229	-0.586683	-0.697538	-0.875571	7
CA01g12090	0.228554	0.644174	1.54631	-0.449559	-0.974712	-0.994767	7
CA01g14380	0.634272	-0.270362	1.71386	-0.87471	-0.379601	-0.823457	7
CA01g14390	1.24598	-0.165761	1.25814	-0.839677	-0.682043	-0.81664	7
CA01g15170	0.961508	-0.829105	1.48897	-0.398202	-0.247975	-0.975194	7
CA01g15410	0.670744	1.04054	0.901952	-0.918462	-0.414854	-1.27992	7
CA01g16120	-0.129133	0.699183	1.67162	-0.873879	-0.660936	-0.706857	7
CA01g16680	-0.0871778	0.594115	1.71479	-0.849576	-0.819777	-0.552372	7
CA01g16700	-0.121279	0.0893194	1.92405	-0.647935	-0.420154	-0.824004	7
CA01g16710	0.237528	0.280981	1.76295	-0.778832	-0.648603	-0.854028	7
CA01g17770	-0.118439	0.278513	1.87124	-0.764415	-0.733489	-0.533409	7
CA01g18190	0.0155068	-0.229187	1.97558	-0.644708	-0.510668	-0.606527	7
CA01g20080	0.68793	-0.120698	1.67238	-0.667335	-0.655773	-0.916499	7
CA01g20090	0.990437	0.0196726	1.42327	-0.727541	-0.787028	-0.918813	7
CA01g20170	0.181532	-0.240568	1.93338	-0.631726	-0.614218	-0.628397	7
CA01g20940	1.22723	-0.0385922	1.22269	-0.667612	-0.746416	-0.997299	7
CA01g21260	1.00063	0.0346022	1.41212	-0.826206	-0.868834	-0.752311	7
CA01g21270	0.338471	-0.738422	1.825	-0.664654	-0.753483	-0.00691125	7
CA01g21870	0.845	-0.479297	1.64206	-0.567019	-0.704256	-0.736484	7
CA01g22030	0.623073	-0.900032	1.59337	-0.589267	-0.934227	0.207085	7
CA01g22250	0.0536279	-0.241887	1.96414	-0.667991	-0.655997	-0.451897	7
CA01g22480	0.873269	-0.346533	1.58244	-0.849845	-0.408316	-0.851018	7
CA01g23170	0.484384	0.0888183	1.6615	-0.600323	-0.429314	-1.20507	7
CA01g23490	0.335467	0.297188	1.70849	-0.857995	-0.890231	-0.592914	7
CA01g23760	0.947741	-0.337592	1.43843	-0.96606	-0.988211	-0.094311	7
CA01g23810	0.0820768	0.0864307	1.63926	-0.650572	0.197882	-1.35508	7
CA01g24120	0.202523	-0.309334	1.89167	-0.240431	-0.903497	-0.640926	7
CA01g24270	-0.0603863	-0.0533353	1.86973	-0.868775	-0.0257422	-0.861494	7
CA01g24450	-0.0145766	0.395859	1.80333	-0.740457	-0.724402	-0.719754	7
CA01g24460	-0.0543623	0.235895	1.8773	-0.703013	-0.634469	-0.721354	7
CA01g24970	0.506774	-0.291381	1.81293	-0.66488	-0.678242	-0.685198	7
CA01g26860	-0.128984	0.0495515	1.93223	-0.757386	-0.35559	-0.739818	7
CA01g27100	0.0828273	0.873538	1.48578	-0.686415	-0.94888	-0.806846	7
CA01g27200	-0.0342159	0.87321	1.52248	-0.814246	-0.944561	-0.602664	7
CA01g27230	0.183593	0.486982	1.66754	-0.933768	-0.914809	-0.489539	7
CA01g33460	0.659859	-0.306087	1.6937	-0.498765	-0.49663	-1.05208	7
CA01g33490	0.548649	-0.223153	1.76375	-0.476568	-0.732593	-0.880087	7
CA02g01530	-0.129466	0.179218	1.9052	-0.529284	-0.824502	-0.601163	7
CA02g02420	0.295291	-0.179082	1.8725	-0.824071	-0.489601	-0.675037	7
CA02g02760	0.0531877	0.249345	1.81711	-0.46073	-0.97918	-0.679735	7
CA02g03890	0.159837	0.0859287	1.86509	-0.726159	-0.727719	-0.656979	7
CA02g05150	-0.185464	0.33037	1.81801	-0.86218	-0.232438	-0.868294	7
CA02g07440	0.0551301	-0.0458893	1.89424	-0.490245	-0.416992	-0.996241	7
CA02g09610	1.0835	-0.131145	1.38262	-0.618946	-1.0025	-0.713524	7
CA02g10300	0.869244	-0.141419	1.56961	-0.772281	-0.787794	-0.73736	7
CA02g11230	1.19292	-0.295074	1.34372	-0.826115	-0.712142	-0.703317	7
CA02g12020	0.717617	0.0413484	1.06541	-1.2408	0.61329	-1.19687	7
CA02g12830	1.01838	-0.263394	0.766355	-0.605069	0.664437	-1.58071	7
CA02g13270	0.887182	0.0717569	1.37914	-0.400178	-0.602971	-1.33493	7
CA02g13420	0.638896	0.60664	1.34746	-0.552087	-1.12214	-0.918773	7
CA02g13520	1.33396	-0.635318	0.965403	-1.20079	0.178072	-0.641331	7
CA02g13710	0.00745335	0.16892	1.87093	-0.741957	-0.837831	-0.467515	7
CA02g14450	0.240143	-0.478133	1.78295	-0.153547	-1.21686	-0.174554	7
CA02g15640	0.272403	1.05524	1.00452	-0.610821	-1.54936	-0.17198	7
CA02g16290	1.37377	-0.172992	1.1286	-0.792186	-0.763779	-0.773413	7
CA02g16800	0.849226	0.155136	1.24762	-1.13976	0.0686371	-1.18086	7
CA02g18530	-0.0569937	-0.0431774	1.92351	-0.939499	-0.546232	-0.337606	7
CA02g18540	0.799582	-0.226556	1.63716	-0.747825	-0.71446	-0.747901	7
CA02g20820	-0.0735494	-0.118497	1.95821	-0.714039	-0.729347	-0.322773	7
CA02g21070	0.997008	-0.431019	1.46874	-1.08202	-0.614967	-0.337739	7
CA02g21530	-0.125779	0.127363	1.90156	-0.799676	-0.323988	-0.779478	7
CA02g22240	0.468763	-0.456585	1.84833	-0.64988	-0.593238	-0.617394	7
CA02g22250	0.580782	-0.279958	1.76723	-0.535582	-0.758765	-0.77371	7
CA02g22970	1.30579	-0.177009	1.08131	-1.10612	-0.190417	-0.913559	7
CA02g23700	0.631531	-0.110227	1.60971	-0.826789	-0.170562	-1.13366	7
CA02g23940	-0.115094	0.361606	1.18535	-0.847899	0.839725	-1.42368	7
CA02g24090	-0.195653	0.120675	1.75608	-0.48801	0.0792779	-1.27237	7
CA02g24130	0.579293	0.0756607	1.68338	-0.775249	-0.815602	-0.747479	7
CA02g24140	0.869062	-0.0500768	1.53789	-0.869581	-0.657256	-0.830038	7
CA02g24850	0.111676	-0.319111	1.9555	-0.620986	-0.70662	-0.420458	7
CA02g24870	0.239126	0.0767876	1.75011	-1.00846	-0.914668	-0.142901	7
CA02g25470	0.68368	-1.19496	1.21044	-0.687546	-0.769581	0.757961	7
CA02g25720	1.23499	-0.433038	1.32895	-0.762874	-0.642575	-0.725454	7
CA02g28320	0.389827	-0.155312	1.80592	-0.633409	-0.996348	-0.410677	7
CA02g28820	-0.123117	0.0975104	1.92929	-0.771675	-0.473853	-0.658153	7
CA02g28840	0.474482	0.252687	1.66964	-0.841511	-0.724355	-0.830948	7
CA02g29100	0.561034	0.236775	1.60882	-0.972961	-0.534436	-0.899228	7
CA02g29220	0.00737297	0.150819	1.8381	-0.875605	-0.241031	-0.879659	7
CA02g29620	-0.0326964	0.403377	1.78455	-0.761242	-0.921152	-0.472841	7
CA02g30460	0.229034	0.0596253	1.84677	-0.798683	-0.700686	-0.63606	7
CA02g30900	0.277212	0.281326	1.75095	-0.763771	-0.76255	-0.783168	7
CA03g00550	0.150568	-0.40003	1.92353	-0.588524	-0.241308	-0.844238	7
CA03g03980	0.227744	-0.281272	1.92228	-0.548192	-0.633802	-0.686759	7
CA03g04840	0.943035	-0.0979128	1.252	-0.387811	-1.53374	-0.175572	7
CA03g05670	-0.0263921	-0.167247	1.76867	-0.812099	0.286586	-1.04952	7
CA03g05830	0.0200046	0.517038	1.73398	-0.796769	-0.692215	-0.782038	7
CA03g06260	0.0239349	-0.181095	1.90979	-0.541865	-0.987959	-0.222808	7
CA03g06300	0.58186	-0.663761	1.61649	-0.616862	-1.09376	0.176028	7
CA03g06740	0.24069	0.476745	1.3845	-1.27696	0.230559	-1.05553	7
CA03g06950	0.0899432	0.0290945	1.90144	-0.772706	-0.618412	-0.629357	7
CA03g06990	-0.10067	0.691457	1.61127	-0.670879	-0.382669	-1.1485	7
CA03g07030	-0.151901	0.402989	1.83362	-0.654876	-0.689598	-0.740237	7
CA03g07290	0.797488	-0.258957	1.45952	-1.05598	0.0802887	-1.02236	7
CA03g08140	0.573597	-0.0867969	1.73039	-0.874928	-0.633328	-0.708936	7
CA03g08900	0.343285	0.104751	1.28568	-0.526196	-1.65549	0.447972	7
CA03g13140	0.880906	-0.614407	1.56153	-0.976395	-0.211184	-0.640452	7
CA03g14020	0.557196	-0.124869	1.65448	-0.947285	-0.128151	-1.01137	7
CA03g15920	1.03048	0.358175	1.09402	-1.26921	-0.242195	-0.971281	7
CA03g16550	-0.144656	0.45238	1.81066	-0.706126	-0.712595	-0.699663	7
CA03g17260	0.135528	0.977808	1.1204	-0.620241	-0.0705877	-1.5429	7
CA03g19220	0.82012	-0.544674	1.66533	-0.682326	-0.626954	-0.631492	7
CA03g19540	0.860997	-0.0193542	1.52541	-0.916267	-0.584896	-0.865894	7
CA03g20020	-0.15627	-0.0476313	1.87157	-0.0933419	-0.453573	-1.12075	7
CA03g21180	1.1253	-0.693937	1.21778	-0.897463	-0.959455	0.207775	7
CA03g21320	0.132537	-0.104617	1.91788	-0.749334	-0.508952	-0.687517	7
CA03g21340	0.583884	0.0718682	1.68263	-0.77946	-0.77946	-0.77946	7
CA03g26530	1.37225	-0.383032	0.914598	-1.05903	0.150038	-0.994827	7
CA03g26550	0.120734	0.137527	1.85365	-0.680725	-0.862113	-0.569078	7
CA03g27300	0.574918	0.151183	1.65829	-0.815388	-0.806421	-0.762578	7
CA03g27780	0.000400482	-0.14386	1.96487	-0.538528	-0.6947	-0.588184	7
CA03g28170	0.155592	1.38701	0.937924	-0.542768	-0.957531	-0.980223	7
CA03g30050	0.96929	0.340915	1.27111	-0.593017	-0.984582	-1.00372	7
CA03g30840	0.396521	-0.0237798	1.80543	-0.742791	-0.736612	-0.698771	7
CA03g31670	1.31017	-0.264703	1.20457	-0.90048	-0.817717	-0.531846	7
CA03g31820	0.0812476	0.141095	1.86943	-0.723572	-0.586144	-0.782054	7
CA03g32770	0.595722	0.165628	1.63595	-0.696183	-0.780633	-0.920484	7
CA03g32990	0.497383	-0.164709	1.77549	-0.776234	-0.870354	-0.461578	7
CA03g33300	0.011191	-0.0258317	1.89095	-0.653193	-0.258816	-0.964299	7
CA03g33440	0.716696	-0.0349404	1.63925	-0.734456	-0.794392	-0.792155	7
CA03g33530	1.19991	-0.213221	1.25353	-0.9953	-0.920697	-0.32422	7
CA03g33750	0.282642	-0.423408	1.5588	-0.633065	0.502535	-1.2875	7
CA03g34970	0.721241	-0.137988	1.63077	-0.721685	-1.03513	-0.457204	7
CA03g35080	1.13926	-0.137674	1.34825	-0.79695	-0.88713	-0.665756	7
CA03g35180	0.164099	0.387403	1.73721	-0.816492	-0.570685	-0.901532	7
CA03g35280	0.182179	1.24655	0.812977	-0.719146	-0.027881	-1.49468	7
CA03g35790	-0.197072	0.275363	1.89296	-0.616494	-0.631057	-0.7237	7
CA03g35910	0.837478	-0.616305	1.55667	-0.0508909	-0.893481	-0.833473	7
CA03g36790	0.187529	-0.549042	1.95177	-0.444592	-0.569761	-0.575909	7
CA03g36840	0.260863	0.255896	1.76777	-0.758326	-0.792871	-0.733327	7
CA04g04140	0.781875	0.441702	1.28893	-1.201	-0.316772	-0.994732	7
CA04g07350	0.00026057	0.213772	1.869	-0.774616	-0.704927	-0.603487	7
CA04g09650	0.947299	-0.409445	1.40496	-0.8185	-1.13621	0.0118998	7
CA04g10750	0.852337	-0.0456122	1.54585	-0.834044	-0.630447	-0.888084	7
CA04g11520	1.31472	-0.363821	1.24001	-0.71199	-0.717394	-0.76153	7
CA04g12540	0.699917	0.0766716	1.59656	-0.781229	-0.993221	-0.598696	7
CA04g12810	0.035342	0.0970056	1.89307	-0.622523	-0.570979	-0.831914	7
CA04g13030	-0.0214671	-0.0139674	1.94023	-0.678359	-0.506869	-0.719565	7
CA04g13910	0.61407	-0.354818	1.76826	-0.675838	-0.675838	-0.675838	7
CA04g15690	1.32566	-0.226114	1.19342	-0.827243	-0.666688	-0.799032	7
CA04g15970	0.16189	0.0661433	1.76772	-0.576139	-0.207322	-1.21229	7
CA04g16450	0.349464	-0.415102	1.85863	-0.484329	-0.371318	-0.937344	7
CA04g16550	0.964743	0.595039	0.927347	-0.173994	-0.883019	-1.43012	7
CA04g18010	0.112423	-0.185791	1.90594	-0.768333	-0.246121	-0.818119	7
CA04g18730	-0.0384749	0.0394995	1.90322	-0.713562	-0.315433	-0.875246	7
CA04g19410	-0.103608	-0.0249615	1.96533	-0.644378	-0.596424	-0.59596	7
CA04g19440	-0.185282	0.423921	1.81835	-0.842755	-0.480292	-0.733938	7
CA04g20500	-0.0663153	0.251168	1.86914	-0.718518	-0.791906	-0.543565	7
CA04g21470	-0.0767755	0.0666915	1.9203	-0.52085	-0.875868	-0.513496	7
CA04g21880	-0.0800933	0.634003	1.61126	-0.193152	-0.903122	-1.06889	7
CA04g22380	0.821537	-0.164723	1.57697	-0.557602	-1.05646	-0.619724	7
CA04g22820	0.0305583	-0.17527	1.95675	-0.71289	-0.432957	-0.666192	7
CA04g23050	0.89251	-0.175837	1.56092	-0.816458	-0.698963	-0.762166	7
CA04g23480	0.452314	-0.752487	1.63714	-0.845889	0.351462	-0.842544	7
CA04g23600	0.395574	0.0817755	1.72833	-0.997468	-0.854004	-0.354203	7
CA05g00660	-0.0296917	-0.00342573	1.94364	-0.667284	-0.581187	-0.662054	7
CA05g01640	0.314528	-0.153009	1.86761	-0.700862	-0.754491	-0.573778	7
CA05g04390	0.794515	-0.185916	1.62888	-0.787749	-0.655935	-0.7938	7
CA05g04410	1.18638	-0.302358	1.09512	-1.04792	0.15491	-1.08613	7
CA05g05570	0.557381	0.794765	0.849748	-0.217968	-0.179525	-1.8044	7
CA05g07450	0.64344	0.0135517	1.66829	-0.784815	-0.77953	-0.760933	7
CA05g07470	1.28889	0.0287991	1.14601	-0.847357	-0.820034	-0.796312	7
CA05g08150	-0.0283347	0.643959	1.68043	-0.777235	-0.79908	-0.719744	7
CA05g09270	0.653284	-0.432064	1.7426	-0.474964	-0.655106	-0.833749	7
CA05g11210	0.366229	-0.0773305	1.53007	-0.587191	0.22534	-1.45712	7
CA05g11430	-0.0635979	0.372878	1.80879	-0.673094	-0.932453	-0.512523	7
CA05g11480	0.138752	-0.224492	1.92139	-0.740979	-0.334718	-0.759952	7
CA05g14060	0.788546	-0.377387	1.60098	-0.541732	-0.349132	-1.12128	7
CA05g15660	1.06496	-0.220931	1.43483	-0.761314	-0.875505	-0.642038	7
CA05g16290	0.103461	0.402797	1.75464	-0.606587	-0.904473	-0.74984	7
CA06g00050	0.301322	-0.333577	1.69672	-0.416975	0.0716376	-1.31912	7
CA06g00470	0.451086	-0.389944	1.84387	-0.749844	-0.490556	-0.664609	7
CA06g00480	0.0811116	-0.329291	1.96384	-0.65009	-0.395021	-0.670554	7
CA06g00580	0.156493	0.727509	1.55834	-0.685066	-0.925973	-0.831305	7
CA06g01380	0.267198	-0.476506	1.92192	-0.559978	-0.698619	-0.454014	7
CA06g01680	0.435589	-0.360027	1.85379	-0.683825	-0.64282	-0.60271	7
CA06g01790	0.231083	0.761491	1.28853	-0.030281	-1.419	-0.831826	7
CA06g02410	0.576108	-0.0506639	1.72317	-0.802718	-0.780145	-0.665753	7
CA06g03130	0.0656086	0.0887836	1.70561	0.102277	-1.2485	-0.713782	7
CA06g06270	0.339196	0.248061	1.70545	-0.841708	-0.448281	-1.00271	7
CA06g10210	0.913335	0.0528853	1.46047	-0.664613	-0.747055	-1.01502	7
CA06g10550	0.383	-0.219412	1.85033	-0.78907	-0.67835	-0.546498	7
CA06g11200	0.351946	-0.0710894	1.83723	-0.718781	-0.697348	-0.701955	7
CA06g11390	0.212379	-0.0447572	1.88408	-0.683899	-0.683899	-0.683899	7
CA06g13110	0.714836	-0.113652	1.57541	-1.05218	-0.919235	-0.205181	7
CA06g13910	0.62095	0.145119	1.4236	-0.6514	-1.46169	-0.0765823	7
CA06g14290	0.039116	-0.209073	1.96803	-0.552053	-0.640037	-0.605981	7
CA06g15070	0.273387	0.726772	1.33417	-0.989366	-0.0667759	-1.27818	7
CA06g17980	-0.291155	0.830344	1.04128	-0.482189	0.524605	-1.62289	7
CA06g20930	1.14297	-0.0458339	1.31591	-0.882988	-0.834633	-0.695426	7
CA06g21480	0.30319	0.344054	1.6928	-0.535946	-0.970926	-0.833176	7
CA06g22610	0.496623	0.288311	1.26877	-0.461394	-1.68493	0.0926241	7
CA06g24010	-0.013989	-0.135364	1.95732	-0.612712	-0.771739	-0.423519	7
CA06g24140	0.0660727	0.0980803	1.89095	-0.665194	-0.725757	-0.664155	7
CA06g25800	-0.036844	0.0100098	1.93536	-0.741887	-0.688155	-0.478489	7
CA06g26520	-0.0260718	0.168067	1.87647	-0.888889	-0.669285	-0.460291	7
CA07g00130	0.0787675	-0.177523	1.95246	-0.577669	-0.603825	-0.672211	7
CA07g00600	0.345271	-0.158314	1.84821	-0.680251	-0.84954	-0.505372	7
CA07g00740	1.37196	-0.580432	1.19749	-0.692534	-0.532421	-0.764056	7
CA07g01380	-0.165989	0.0126159	1.96712	-0.621047	-0.650066	-0.542632	7
CA07g01450	0.154108	0.44383	1.72477	-0.777439	-0.71738	-0.827887	7
CA07g02200	-0.0268817	0.0211252	1.92606	-0.651332	-0.807355	-0.461613	7
CA07g02820	0.814406	0.313945	1.3734	-1.04191	-0.413049	-1.04679	7
CA07g02830	0.234441	0.121502	1.8271	-0.679965	-0.752201	-0.750877	7
CA07g03060	0.893736	-0.330218	1.58526	-0.69204	-0.588413	-0.868325	7
CA07g03840	0.632406	-0.212824	1.72541	-0.701409	-0.869773	-0.573808	7
CA07g04000	1.38881	-0.432117	1.14813	-0.809679	-0.837332	-0.457807	7
CA07g04010	0.374151	-0.341011	1.85315	-0.832505	-0.701907	-0.351878	7
CA07g04040	0.801826	-0.357525	1.57203	-1.05704	-0.179225	-0.780068	7
CA07g06990	0.0581513	0.47103	1.73797	-0.866176	-0.806706	-0.594272	7
CA07g08620	0.395541	-0.398865	1.45816	-1.17202	0.615097	-0.897915	7
CA07g09480	0.104617	-0.306593	1.96354	-0.637338	-0.535605	-0.588625	7
CA07g10240	0.268678	0.079276	1.80102	-0.828717	-0.415631	-0.904623	7
CA07g10250	-0.0266231	0.52802	1.65061	-1.13862	-0.201697	-0.811686	7
CA07g10840	0.379175	-0.0140917	1.79785	-0.79143	-0.517115	-0.854391	7
CA07g11210	0.682807	0.788191	1.05258	-0.370528	-1.49455	-0.658503	7
CA07g13560	0.127848	0.0550935	1.88398	-0.620098	-0.728775	-0.718051	7
CA07g14050	0.116774	-0.224979	1.93996	-0.730756	-0.677415	-0.423581	7
CA07g14190	0.29327	-0.6739	1.22679	-0.00666418	0.720958	-1.56045	7
CA07g14950	0.149417	-0.418175	1.476	-0.990829	0.791529	-1.00795	7
CA07g15720	0.90148	0.18037	1.3593	-0.490905	-1.26183	-0.68841	7
CA07g15920	1.37105	-0.313438	1.16791	-0.809968	-0.705654	-0.709903	7
CA07g18260	0.0825597	-0.287832	1.21242	-1.03834	1.10227	-1.07109	7
CA07g19070	0.0267196	-0.0537654	1.78965	-1.01287	0.118393	-0.868121	7
CA07g20630	0.318362	0.804623	1.30812	-1.12978	-0.194081	-1.10724	7
CA08g01330	-0.229738	0.378583	1.63861	-0.174684	-0.178762	-1.43401	7
CA08g02380	0.0860439	9.18e-05	1.85429	-0.590681	-1.05854	-0.291197	7
CA08g06000	0.21438	-0.433966	1.94062	-0.659743	-0.556085	-0.505203	7
CA08g07240	0.0223674	0.0961237	1.78769	-0.79386	-1.07845	-0.0338799	7
CA08g07780	0.227592	-0.0210342	1.58208	-0.33387	0.0710989	-1.52586	7
CA08g07790	0.135181	0.0427966	1.88418	-0.755931	-0.704229	-0.601995	7
CA08g08610	0.143286	-0.0268156	1.90203	-0.629146	-0.700666	-0.688685	7
CA08g09460	0.712237	0.42537	0.842662	-0.666132	-1.72816	0.414026	7
CA08g09800	0.249268	-0.17498	1.03648	-0.319413	0.911571	-1.70293	7
CA08g09890	0.192041	-0.415747	1.93362	-0.652222	-0.711358	-0.346337	7
CA08g10010	-0.245287	1.11945	0.598822	-0.0993848	0.402877	-1.77648	7
CA08g10520	0.0891353	1.08342	1.27174	-0.62978	-0.626092	-1.18842	7
CA08g10830	0.621496	-0.265498	1.74708	-0.703434	-0.608604	-0.791041	7
CA08g11190	0.193122	-0.378176	1.90645	-0.764697	-0.211177	-0.745516	7
CA08g11320	-0.13383	0.0217903	1.84621	-0.573085	-0.0463936	-1.11469	7
CA08g12070	0.758763	-0.212624	1.53103	-0.940172	-1.07085	-0.0661402	7
CA08g12220	0.223285	-0.0539772	0.938351	1.1911	-1.20346	-1.0953	7
CA08g12410	0.0875202	-0.15596	1.942	-0.722927	-0.497666	-0.652965	7
CA08g12610	-0.248801	0.479174	1.57491	-0.316606	-0.03025	-1.45842	7
CA08g13240	0.30275	0.503494	1.49623	-0.11668	-1.01017	-1.17562	7
CA08g14460	-0.0943299	-0.0182948	1.93418	-0.708615	-0.303227	-0.809713	7
CA08g14550	0.0865981	-0.0237261	1.91773	-0.703561	-0.682229	-0.594815	7
CA08g14980	0.240501	-0.130439	1.82045	-0.709699	-0.184816	-1.03599	7
CA08g15720	-0.0023541	0.192007	1.77635	-1.00362	-0.891905	-0.0704781	7
CA08g16950	-0.0309796	-0.0595468	1.91061	-0.853909	-0.756191	-0.20998	7
CA08g17020	0.571595	-0.320544	1.70754	-1.14837	-0.467792	-0.342426	7
CA08g17550	-0.00359943	0.201864	1.84825	-0.942922	-0.702054	-0.401536	7
CA08g18390	0.0817177	0.242078	1.83157	-0.756893	-0.57821	-0.820267	7
CA08g18480	0.459855	0.154059	1.63028	-0.775196	-0.272408	-1.19659	7
CA08g19160	-0.0847551	-0.00188699	1.94884	-0.565901	-0.779305	-0.516991	7
CA08g19520	0.0907504	1.07635	1.15896	-0.151291	-0.861186	-1.31359	7
CA08g19530	-0.150971	-0.0316715	1.97558	-0.593211	-0.570411	-0.629311	7
[truncated: 3,021 more rows]

## Sheet: Table S4.
Supplementary Table 4. Annotation information for 9 microtubule-related DEGs.
Gene ID	GO_annotation	NR_annotation	Pfam_annotation
CA03g18310	Molecular Function: microtubule motor activity (GO:0003777);; Molecular Function: ATP binding (GO:0005524);; Biological Process: microtubule-based movement (GO:0007018);; Molecular Function: microtubule binding (GO:0008017);;	PREDICTED: kinesin-like protein KIF22 isoform X4 [Capsicum annuum]	Kinesin motor domain
CA03g28510	Molecular Function: microtubule motor activity (GO:0003777);; Molecular Function: ATP binding (GO:0005524);; Cellular Component: microtubule (GO:0005874);; Biological Process: microtubule-based movement (GO:0007018);; Molecular Function: microtubule binding (GO:0008017);;	PREDICTED: kinesin-like protein KIF18B isoform X1 [Capsicum annuum]	Kinesin motor domain
CA03g33260	Molecular Function: microtubule motor activity (GO:0003777);; Molecular Function: ATP binding (GO:0005524);; Cellular Component: microtubule (GO:0005874);; Biological Process: microtubule-based movement (GO:0007018);; Molecular Function: microtubule binding (GO:0008017);;	Kinesin-like protein NACK2 [Capsicum annuum]	Kinesin motor domain
CA04g17500	Molecular Function: microtubule motor activity (GO:0003777);; Molecular Function: ATP binding (GO:0005524);; Cellular Component: microtubule (GO:0005874);; Biological Process: microtubule-based movement (GO:0007018);; Molecular Function: microtubule binding (GO:0008017);;	hypothetical protein T459_12949 [Capsicum annuum]	Kinesin motor domain
CA07g20120	Molecular Function: microtubule motor activity (GO:0003777);; Molecular Function: ATP binding (GO:0005524);; Biological Process: microtubule-based movement (GO:0007018);; Molecular Function: microtubule binding (GO:0008017);;	PREDICTED: kinesin-like protein KIN12A [Capsicum annuum]	Kinesin motor domain
CA09g05220	Molecular Function: microtubule motor activity (GO:0003777);; Molecular Function: ATP binding (GO:0005524);; Cellular Component: microtubule (GO:0005874);; Biological Process: microtubule-based movement (GO:0007018);; Molecular Function: microtubule binding (GO:0008017);; Cellular Component: chloroplast (GO:0009507);;	PREDICTED: kinesin-like protein KIF22 [Capsicum annuum]	Kinesin motor domain
CA09g13510	Molecular Function: microtubule motor activity (GO:0003777);; Molecular Function: ATP binding (GO:0005524);; Cellular Component: microtubule (GO:0005874);; Biological Process: microtubule-based movement (GO:0007018);; Molecular Function: microtubule binding (GO:0008017);;	Kinesin-3 [Capsicum annuum]	Kinesin motor domain
CA11g15610	Biological Process: mitotic cell cycle (GO:0000278);; Biological Process: immune system process (GO:0002376);; Biological Process: antigen processing and presentation of exogenous peptide antigen (GO:0002478);; Biological Process: antigen processing and presentation of peptide antigen via MHC class II (GO:0002495);; Biological Process: antigen processing and presentation of peptide or polysacchar…	hypothetical protein T459_28464 [Capsicum annuum]	--
CA12g20390	Molecular Function: microtubule motor activity (GO:0003777);; Molecular Function: ATP binding (GO:0005524);; Biological Process: microtubule-based movement (GO:0007018);; Molecular Function: microtubule binding (GO:0008017);;	Kinesin-like protein KIN12B [Capsicum annuum]	Kinesin motor domain

## Sheet: Table S5.
Supplementary Table 5. Annotation information for 23 phytohormone-related DEGs.
Gene ID	KEGG_pathway_annotation	NR_annotation	Pfam_annotation
CA01g03980	MAPK signaling pathway - plant (ko04016);; Plant hormone signal transduction (ko04075)	Transcription factor bHLH35 [Capsicum annuum]	Helix-loop-helix DNA-binding domain
CA01g06530	MAPK signaling pathway - plant (ko04016);; Plant hormone signal transduction (ko04075)	Serine/threonine-protein kinase SAPK3 [Capsicum baccatum]	Protein kinase domain
CA02g11230	Plant hormone signal transduction (ko04075)	PREDICTED: uncharacterized protein LOC107861188 [Capsicum annuum]	Arabidopsis broad-spectrum mildew resistance protein RPW8
CA02g13270	Plant hormone signal transduction (ko04075)	Protein BZR1 -like protein 3 [Capsicum annuum]	BES1/BZR1 plant transcription factor, N-terminal
CA03g35180	Linoleic acid metabolism (ko00591);; alpha-Linolenic acid metabolism (ko00592)	Lipoxygenase 4, chloroplastic [Capsicum annuum]	Lipoxygenase
CA03g35550	MAPK signaling pathway - plant (ko04016);; Plant hormone signal transduction (ko04075)	PREDICTED: protein phosphatase 2C 16-like isoform X1 [Capsicum annuum]	Protein phosphatase 2C
CA03g36840	Plant hormone signal transduction (ko04075)	Tyrosine-sulfated glycopeptide receptor 1 [Capsicum annuum]	Protein tyrosine and serine/threonine kinase
CA04g13900	Brassinosteroid biosynthesis (ko00905)	hypothetical protein T459_12453 [Capsicum annuum]	Cytochrome P450
CA04g23050	Plant hormone signal transduction (ko04075)	PREDICTED: auxin response factor 5 [Capsicum annuum]	Auxin response factor
CA05g16320	MAPK signaling pathway - plant (ko04016);; Plant hormone signal transduction (ko04075)	Protein phosphatase 2C 3 [Capsicum annuum]	Protein phosphatase 2C
CA07g00520	Plant hormone signal transduction (ko04075)	xyloglucan endotransglucosylase/hydrolase protein 22-like [Gossypium australe]	Glycosyl hydrolases family 16
CA07g02200	Plant hormone signal transduction (ko04075)	PREDICTED: transcription factor bHLH66-like [Capsicum annuum]	Helix-loop-helix DNA-binding domain
CA07g02830	MAPK signaling pathway - plant (ko04016);; Plant hormone signal transduction (ko04075)	PREDICTED: uncharacterized protein LOC107877681 isoform X1 [Capsicum annuum]	Protein tyrosine and serine/threonine kinase
CA08g09800	MAPK signaling pathway - plant (ko04016);; Plant hormone signal transduction (ko04075)	PREDICTED: ETHYLENE INSENSITIVE 3-like 1 protein [Capsicum annuum]	Ethylene insensitive 3
CA08g12070	Linoleic acid metabolism (ko00591)	putative linoleate 9S-lipoxygenase 5 [Capsicum annuum]	Lipoxygenase
CA08g17680	MAPK signaling pathway - plant (ko04016);; Plant hormone signal transduction (ko04075)	Serine/threonine-protein kinase SRK2E [Capsicum annuum]	Protein kinase domain
CA10g02070	Plant hormone signal transduction (ko04075)	putative carboxylesterase 11 [Capsicum annuum]	alpha/beta hydrolase fold
CA10g11310	Brassinosteroid biosynthesis (ko00905)	Steroid 5-alpha-reductase DET2 [Capsicum annuum]	3-oxo-5-alpha-steroid 4-dehydrogenase
CA10g18960	Plant hormone signal transduction (ko04075)	PREDICTED: TGACG-sequence-specific DNA-binding protein TGA-2.1 [Capsicum annuum]	Seed dormancy control
CA11g00680	MAPK signaling pathway - plant (ko04016);; Plant hormone signal transduction (ko04075);; Plant-pathogen interaction (ko04626)	putative receptor-like protein kinase [Capsicum annuum]	Protein kinase domain
CA11g08950	Plant hormone signal transduction (ko04075)	PREDICTED: probable carboxylesterase 11 [Capsicum annuum]	alpha/beta hydrolase fold
CA12g00700	Plant hormone signal transduction (ko04075)	PREDICTED: scarecrow-like protein 13 [Capsicum annuum]	GRAS domain family
CA12g07990	MAPK signaling pathway - plant (ko04016);; Plant hormone signal transduction (ko04075);; Plant-pathogen interaction (ko04626)	putative receptor-like protein kinase [Capsicum annuum]	Protein kinase domain

## Sheet: Table S6.
Supplementary Table 6. Primers used for qRT-PCR analyses.
Gene Name	Forward primer sequences	Reverse primer sequences
UBI	CACATGTACAAGACTGACAGGGCCA	AGACCCGTTCCTTGACAACCCAC
CA01g03980	GCTGTGGTCCCAAACATAAGC	TGACCTTCCAGATTCAAGCACT
CA01g06530	GGAATATGATGGGAAGGCAAGC	CGGGTATGGAGTATTGGGCA
CA02g11230	GGCAGGGAATGTTATTGGAGG	TCTATGTCCTCAAGCACTGGC
CA02g13270	AAGAAGCGGGTTGGATGGTT	TATACGAAACGCCAGGGCTC
CA03g18310	ATGAACGTGGTGTATGCTCTC	GCTCGTGAGGCCAAACTTAC
CA03g28510	TGGACGAAAGACCAGAAGCC	CCTGGCTGAGTGGTGTGATT
CA03g33260	TCAAGCATTTGCAGAAGGAAGT	TGTGCGAGATCCCTTTGACG
CA03g35180	TGCACACAGGCAATTAAGCG	CTCGATGACACCATCAGCGT
CA03g35550	CCAGAGACTGTTGGGTCCAC	ACTGCTTCTTTGCCACGGTA
CA03g36840	TCTGGAAGCATCAACCCTGC	AGCGGCAATCGTCCTGATAA
CA04g13900	CCCACATGAGTCTTTGCACC	TCAGAACAGGCTTGGAACCG
CA04g17500	GCTGGGTCTGAACGAATTGC	AGAGCAGGTTGAAGAATGCGA
CA04g23050	CGAGTGCAACAGCTTCCAAC	TGTGACTCCAACTGTGCCTG
CA05g16320	TGGCTGGTATGTGTTGTGGT	TCTGCGTCTTCTTGCAGCTT
CA07g00520	AAGAGTCCAAGGATGTTCAAGAC	CCAAACGGTCCAACAAGCAC
CA07g02200	GAAATGGCGATAACGACGGC	AGCTCCGAAACTCTGCGAAT
CA07g02830	TGCCCATTTCCCTCCTCCTA	GCTCCATCCTCCAACCGAAT
CA07g20120	GGCAACATTTCCGCCTCATC	ACAACGGTGGATCGCTGATT
CA08g09800	ACAGAGGCGATTTCCCTTGG	CGCCAACTTTCCAGGCTTTC
CA08g12070	ATGGCGTTGAGGCTTCCATA	CTTAGCTGCCTGTTTGTCGC
CA08g17680	CAATGCTGGTCGTTTCAGCG	TGCAGGGCTTCCATCCAGTA
CA09g05220	GGACGACAAAGATGGGCAGA	AACACCCGTATGTGCAACCT
CA09g13510	GAGATGTCGAACGTGTCAGC	AGACGGCTCTGCAACTCAAA
CA10g02070	TGGCTGAATGTAGCAGGTCG	GGCTCCACAGCTTACTCCAA
CA10g11310	GGTTGGGCTTTAATGACGTGG	ACCACTTGTGAGTTGAAACAGC
CA10g18960	CAATCAAACGGAGTGGGTGC	TCGCAGTTCAGGGTCACTTG
CA11g00680	GCATCGTGGTTGTATCACTCG	GGCAAGACCAAAGTCGGAGA
CA11g08950	TGATTGGATGCGAGACAGGG	TCCTCTAAGCAAGCCTGAGC
CA11g15610	GTTTCGTCAGGAGAGGCAGT	AGTTCCGAGTCAGCAGCAAT
CA12g00700	GATAGTCACGGCTCACGGAC	GCTCAAGGCAGGAGGTGAAT
CA12g07990	CGCTGCAAGATGCTGTGAAT	TGTCTCCACAACGACAACGA
CA12g20390	AACGGGCAAGCATAGACACA	GGATGGAGAAACGGCACAGA
Note: All primers used in this study were designed using Primer3 softwarebased on the coding sequences from the Capsicum annuum reference genome (CM334 v1.55). These primers have not been previously registered in public databases and were validated for specificity and amplification efficiency prior to use.
